# Supplementary material for: Domestic European Rabbits Oryctolagus cuniculus: A Super-Highway for the Spread of Emergent Viral Diseases to Other Lagomorphs?
Source: Transbound Emerg Dis. 2025 Jun 6;2025:1129135. doi: 10.1155/tbed/1129135 (PMC12165761; doi:10.1155/tbed/1129135)
Supplement: Supporting Information — Table S1 is an Excel file that contains data used in the article and is separated in four spreadsheets: Table SI_1_WAHIS contains the data from WOAH; Table SI_2_FAOSAT contains data from FAO; Table SI_3_Lagomorph_byCountry contains the list of lagomorph species by country and their trend and status following the IUCN; and Table SI_4_Lagomorph_bySp, contains the 85 native lagomorph species with their trend and status following IUCN. [file 1129135.f1.xlsx]

## Sheet: Table_SI_1_WAHIS
Year	Semester	Region	Country/País	Disease	AnimalCategory	Disease State code	Disease state
2024	Jan-Jun-2024	Africa	Benin	Rabbit haemorrhagic disease	Domestic	Disease limited to one or more zones	Present
2024	Jan-Jun-2024	Africa	Senegal	Rabbit haemorrhagic disease	Domestic	Disease limited to one or more zones	Present
2024	Jan-Jun-2024	Africa	South Africa	Rabbit haemorrhagic disease	Domestic	Disease limited to one or more zones	Present
2024	Jan-Jun-2024	Africa	South Africa	Rabbit haemorrhagic disease	Wild	Disease limited to one or more zones	Present
2024	Jan-Jun-2024	Americas	Canada	Rabbit haemorrhagic disease	Wild	Disease limited to one or more zones	Present
2024	Jan-Jun-2024	Americas	Cuba	Rabbit haemorrhagic disease	Domestic	Disease limited to one or more zones	Present
2024	Jan-Jun-2024	Americas	United States of America	Rabbit haemorrhagic disease	Domestic	Disease limited to one or more zones	Present
2024	Jan-Jun-2024	Americas	Mexico	Rabbit haemorrhagic disease	Domestic	Disease limited to one or more zones	-
2024	Jan-Jun-2024	Americas	Mexico	Rabbit haemorrhagic disease	Wild	Disease limited to one or more zones	Present
2024	Jan-Jun-2024	Europe	Finland	Rabbit haemorrhagic disease	Wild	Disease limited to one or more zones	Present
2024	Jan-Jun-2024	Europe	Luxembourg	Rabbit haemorrhagic disease	Domestic	Disease limited to one or more zones	Present
2024	Jan-Jun-2024	Europe	Norway	Rabbit haemorrhagic disease	Domestic	Disease limited to one or more zones	Present
2023	Jan-Jun-2023	Africa	Benin	Rabbit haemorrhagic disease	Domestic	Disease limited to one or more zones	Present
2023	Jul-Dec-2023	Africa	Benin	Rabbit haemorrhagic disease	Domestic	Disease limited to one or more zones	Present
2023	Jan-Jun-2023	Africa	Nigeria	Rabbit haemorrhagic disease	Domestic	Disease limited to one or more zones	Present
2023	Jan-Jun-2023	Africa	Senegal	Rabbit haemorrhagic disease	Domestic	Disease limited to one or more zones	Present
2023	Jul-Dec-2023	Africa	Senegal	Rabbit haemorrhagic disease	Domestic	Disease limited to one or more zones	Present
2023	Jan-Jun-2023	Africa	South Africa	Rabbit haemorrhagic disease	Domestic	Disease limited to one or more zones	Present
2023	Jan-Jun-2023	Africa	South Africa	Rabbit haemorrhagic disease	Wild	Disease limited to one or more zones	Present
2023	Jul-Dec-2023	Africa	South Africa	Rabbit haemorrhagic disease	Domestic	Disease limited to one or more zones	Present
2023	Jul-Dec-2023	Africa	South Africa	Rabbit haemorrhagic disease	Wild	Disease limited to one or more zones	Present
2023	Jan-Jun-2023	Americas	Canada	Rabbit haemorrhagic disease	Domestic	Disease present	Present
2023	Jan-Jun-2023	Americas	Canada	Rabbit haemorrhagic disease	Wild	Disease limited to one or more zones	Present
2023	Jul-Dec-2023	Americas	Canada	Rabbit haemorrhagic disease	Domestic	Disease limited to one or more zones	Present
2023	Jan-Jun-2023	Americas	Cuba	Rabbit haemorrhagic disease	Domestic	Disease limited to one or more zones	Present
2023	Jul-Dec-2023	Americas	Cuba	Rabbit haemorrhagic disease	Domestic	Disease limited to one or more zones	Present
2023	Jan-Jun-2023	Americas	United States of America	Rabbit haemorrhagic disease	Domestic	Disease limited to one or more zones	Present
2023	Jul-Dec-2023	Americas	United States of America	Rabbit haemorrhagic disease	Domestic	Disease limited to one or more zones	Present
2023	Jan-Jun-2023	Americas	Mexico	Rabbit haemorrhagic disease	Domestic	Disease limited to one or more zones	Present
2023	Jul-Dec-2023	Americas	Mexico	Rabbit haemorrhagic disease	Domestic	Disease limited to one or more zones	-
2023	Jul-Dec-2023	Americas	Mexico	Rabbit haemorrhagic disease	Wild	Disease limited to one or more zones	Present
2023	Jan-Jun-2023	Asia	Cyprus	Rabbit haemorrhagic disease	Domestic	Disease present	Present
2023	Jan-Jun-2023	Europe	Czech Republic	Rabbit haemorrhagic disease	Domestic	Disease present	Present
2023	Jan-Jun-2023	Europe	Croatia	Rabbit haemorrhagic disease	Wild	Disease limited to one or more zones	Present
2023	Jan-Jun-2023	Europe	Finland	Rabbit haemorrhagic disease	Wild	Disease limited to one or more zones	Present
2023	Jul-Dec-2023	Europe	Finland	Rabbit haemorrhagic disease	Wild	Disease limited to one or more zones	Present
2023	Jan-Jun-2023	Europe	Ireland	Rabbit haemorrhagic disease	Domestic	Disease present	Present
2023	Jan-Jun-2023	Europe	Ireland	Rabbit haemorrhagic disease	Wild	Disease present	Present
2023	Jul-Dec-2023	Europe	Ireland	Rabbit haemorrhagic disease	Domestic	Disease present	Present
2023	Jul-Dec-2023	Europe	Ireland	Rabbit haemorrhagic disease	Wild	Disease present	Present
2023	Jan-Jun-2023	Europe	Luxembourg	Rabbit haemorrhagic disease	Domestic	Disease limited to one or more zones	Present
2023	Jul-Dec-2023	Europe	Luxembourg	Rabbit haemorrhagic disease	Domestic	Disease limited to one or more zones	Present
2023	Jan-Jun-2023	Europe	Malta	Rabbit haemorrhagic disease	Domestic	Disease present	Present
2023	Jan-Jun-2023	Europe	Malta	Rabbit haemorrhagic disease	Wild	Disease present	Present
2023	Jul-Dec-2023	Europe	Malta	Rabbit haemorrhagic disease	Domestic	Disease present	Present
2023	Jul-Dec-2023	Europe	Malta	Rabbit haemorrhagic disease	Wild	Disease present	Present
2023	Jan-Jun-2023	Europe	Norway	Rabbit haemorrhagic disease	Domestic	Disease limited to one or more zones	Present
2023	Jul-Dec-2023	Europe	Norway	Rabbit haemorrhagic disease	Domestic	Disease limited to one or more zones	Present
2023	Jan-Jun-2023	Europe	Sweden	Rabbit haemorrhagic disease	Domestic	Disease present	Present
2023	Jan-Jun-2023	Europe	Sweden	Rabbit haemorrhagic disease	Wild	Disease present	Present
2023	Jan-Jun-2023	Europe	Switzerland	Rabbit haemorrhagic disease	Domestic	Disease present	Present
2022	Jan-Jun-2022	Africa	Benin	Rabbit haemorrhagic disease	Domestic	Disease limited to one or more zones	Present
2022	Jan-Jun-2022	Africa	Benin	Rabbit haemorrhagic disease	Wild	Disease limited to one or more zones	Present
2022	Jul-Dec-2022	Africa	Benin	Rabbit haemorrhagic disease	Domestic	Disease limited to one or more zones	Present
2022	Jul-Dec-2022	Africa	Benin	Rabbit haemorrhagic disease	Wild	Disease present	Present
2022	Jan-Jun-2022	Africa	Nigeria	Rabbit haemorrhagic disease	Domestic	Disease limited to one or more zones	Present
2022	Jul-Dec-2022	Africa	Nigeria	Rabbit haemorrhagic disease	Domestic	Disease limited to one or more zones	Present
2022	Jan-Jun-2022	Africa	Reunion	Rabbit haemorrhagic disease	Domestic	Disease present	Present
2022	Jan-Jun-2022	Africa	Senegal	Rabbit haemorrhagic disease	Domestic	Disease limited to one or more zones	Present
2022	Jul-Dec-2022	Africa	Senegal	Rabbit haemorrhagic disease	Domestic	Disease limited to one or more zones	Present
2022	Jul-Dec-2022	Africa	South Africa	Rabbit haemorrhagic disease	Domestic	Disease limited to one or more zones	Present
2022	Jul-Dec-2022	Africa	South Africa	Rabbit haemorrhagic disease	Wild	Disease limited to one or more zones	Present
2022	Jan-Jun-2022	Americas	Canada	Rabbit haemorrhagic disease	Domestic	Disease present	Present
2022	Jul-Dec-2022	Americas	Canada	Rabbit haemorrhagic disease	Domestic	Disease present	Present
2022	Jul-Dec-2022	Americas	Canada	Rabbit haemorrhagic disease	Wild	Disease limited to one or more zones	Present
2022	Jan-Jun-2022	Americas	Cuba	Rabbit haemorrhagic disease	Domestic	Disease limited to one or more zones	Present
2022	Jul-Dec-2022	Americas	Cuba	Rabbit haemorrhagic disease	Domestic	Disease limited to one or more zones	Present
2022	Jan-Jun-2022	Americas	United States of America	Rabbit haemorrhagic disease	Domestic	Disease limited to one or more zones	Present
2022	Jan-Jun-2022	Americas	United States of America	Rabbit haemorrhagic disease	Wild	Disease limited to one or more zones	Present
2022	Jul-Dec-2022	Americas	United States of America	Rabbit haemorrhagic disease	Domestic	Disease limited to one or more zones	Present
2022	Jul-Dec-2022	Americas	United States of America	Rabbit haemorrhagic disease	Wild	Disease limited to one or more zones	Present
2022	Jan-Jun-2022	Americas	Mexico	Rabbit haemorrhagic disease	Domestic	Disease limited to one or more zones	Present
2022	Jan-Jun-2022	Americas	Mexico	Rabbit haemorrhagic disease	Wild	Disease limited to one or more zones	Present
2022	Jan-Jun-2022	Asia	Cyprus	Rabbit haemorrhagic disease	Domestic	Disease present	Present
2022	Jul-Dec-2022	Asia	Cyprus	Rabbit haemorrhagic disease	Domestic	Disease present	Present
2022	Jan-Jun-2022	Asia	Israel	Rabbit haemorrhagic disease	Domestic	Disease limited to one or more zones	Present
2022	Jan-Jun-2022	Europe	Germany	Rabbit haemorrhagic disease	Domestic	Disease present	Present
2022	Jul-Dec-2022	Europe	Germany	Rabbit haemorrhagic disease	Domestic	Disease present	Present
2022	Jan-Jun-2022	Europe	Czech Republic	Rabbit haemorrhagic disease	Domestic	Disease present	Present
2022	Jul-Dec-2022	Europe	Czech Republic	Rabbit haemorrhagic disease	Domestic	Disease present	Present
2022	Jan-Jun-2022	Europe	Denmark	Rabbit haemorrhagic disease	Domestic	Disease present	Present
2022	Jul-Dec-2022	Europe	Denmark	Rabbit haemorrhagic disease	Domestic	Disease present	Present
2022	Jan-Jun-2022	Europe	Spain	Rabbit haemorrhagic disease	Domestic	Disease present	Present
2022	Jan-Jun-2022	Europe	Spain	Rabbit haemorrhagic disease	Wild	Disease limited to one or more zones	Present
2022	Jul-Dec-2022	Europe	Spain	Rabbit haemorrhagic disease	Domestic	Disease present	Present
2022	Jul-Dec-2022	Europe	Spain	Rabbit haemorrhagic disease	Wild	Disease limited to one or more zones	Present
2022	Jul-Dec-2022	Europe	Finland	Rabbit haemorrhagic disease	Wild	Disease limited to one or more zones	Present
2022	Jan-Jun-2022	Europe	France	Rabbit haemorrhagic disease	Domestic	Disease present	Present
2022	Jan-Jun-2022	Europe	France	Rabbit haemorrhagic disease	Wild	Disease present	Present
2022	Jul-Dec-2022	Europe	France	Rabbit haemorrhagic disease	Domestic	Disease present	Present
2022	Jul-Dec-2022	Europe	France	Rabbit haemorrhagic disease	Wild	Disease present	Present
2022	Jul-Dec-2022	Europe	Hungary	Rabbit haemorrhagic disease	Domestic	Disease limited to one or more zones	Present
2022	Jul-Dec-2022	Europe	Hungary	Rabbit haemorrhagic disease	Wild	Disease limited to one or more zones	Present
2022	Jan-Jun-2022	Europe	Ireland	Rabbit haemorrhagic disease	Domestic	Disease present	Present
2022	Jan-Jun-2022	Europe	Ireland	Rabbit haemorrhagic disease	Wild	Disease present	Present
2022	Jul-Dec-2022	Europe	Ireland	Rabbit haemorrhagic disease	Domestic	Disease present	Present
2022	Jul-Dec-2022	Europe	Ireland	Rabbit haemorrhagic disease	Wild	Disease present	Present
2022	Jan-Jun-2022	Europe	Italy	Rabbit haemorrhagic disease	Domestic	Infection/infestation limited to one or more zonesDisease present	Present
2022	Jan-Jun-2022	Europe	Italy	Rabbit haemorrhagic disease	Wild	Infection/infestation limited to one or more zonesDisease present	Present
2022	Jan-Jun-2022	Europe	Luxembourg	Rabbit haemorrhagic disease	Domestic	Disease limited to one or more zones	Present
2022	Jul-Dec-2022	Europe	Luxembourg	Rabbit haemorrhagic disease	Domestic	Disease limited to one or more zones	Present
2022	Jan-Jun-2022	Europe	Malta	Rabbit haemorrhagic disease	Domestic	Disease present	Present
2022	Jan-Jun-2022	Europe	Malta	Rabbit haemorrhagic disease	Wild	Disease present	Present
2022	Jul-Dec-2022	Europe	Malta	Rabbit haemorrhagic disease	Domestic	Disease present	Present
2022	Jul-Dec-2022	Europe	Malta	Rabbit haemorrhagic disease	Wild	Disease present	Present
2022	Jan-Jun-2022	Europe	Norway	Rabbit haemorrhagic disease	Domestic	Disease limited to one or more zones	Present
2022	Jul-Dec-2022	Europe	Norway	Rabbit haemorrhagic disease	Domestic	Disease limited to one or more zones	Present
2022	Jan-Jun-2022	Europe	Portugal	Rabbit haemorrhagic disease	Domestic	Disease present	Present
2022	Jan-Jun-2022	Europe	Portugal	Rabbit haemorrhagic disease	Wild	Disease present	Present
2022	Jul-Dec-2022	Europe	Portugal	Rabbit haemorrhagic disease	Domestic	Disease present	Present
2022	Jul-Dec-2022	Europe	Portugal	Rabbit haemorrhagic disease	Wild	Disease present	Present
2022	Jan-Jun-2022	Europe	Russia	Rabbit haemorrhagic disease	Domestic	Disease limited to one or more zones	Present
2022	Jan-Jun-2022	Europe	Sweden	Rabbit haemorrhagic disease	Domestic	Disease present	Present
2022	Jan-Jun-2022	Europe	Sweden	Rabbit haemorrhagic disease	Wild	Disease present	Present
2022	Jul-Dec-2022	Europe	Sweden	Rabbit haemorrhagic disease	Domestic	Disease present	Present
2022	Jul-Dec-2022	Europe	Sweden	Rabbit haemorrhagic disease	Wild	Disease present	Present
2022	Jan-Jun-2022	Europe	Switzerland	Rabbit haemorrhagic disease	Domestic	Disease present	Present
2022	Jan-Jun-2022	Europe	New Zealand	Rabbit haemorrhagic disease	Domestic	Disease present	Present
2022	Jan-Jun-2022	Europe	New Zealand	Rabbit haemorrhagic disease	Wild	Disease present	Present
2022	Jul-Dec-2022	Oceania	New Zealand	Rabbit haemorrhagic disease	Domestic	Disease present	Present
2022	Jul-Dec-2022	Oceania	New Zealand	Rabbit haemorrhagic disease	Wild	Disease present	Present
2021	Jan-Jun-2021	Africa	Benin	Rabbit haemorrhagic disease	Domestic	Disease limited to one or more zones	Present
2021	Jan-Jun-2021	Africa	Benin	Rabbit haemorrhagic disease	Wild	Disease present	Present
2021	Jul-Dec-2021	Africa	Benin	Rabbit haemorrhagic disease	Domestic	Disease limited to one or more zones	Present
2021	Jan-Jun-2021	Africa	Ivory Coast	Rabbit haemorrhagic disease	Domestic	Disease limited to one or more zones	Present
2021	Jul-Dec-2021	Africa	Nigeria	Rabbit haemorrhagic disease	Domestic	Disease limited to one or more zones	Present
2021	Jan-Jun-2021	Africa	Reunion	Rabbit haemorrhagic disease	Domestic	Disease present	Present
2021	Jul-Dec-2021	Africa	Reunion	Rabbit haemorrhagic disease	Domestic	Disease present	Present
2021	Jan-Jun-2021	Africa	Senegal	Rabbit haemorrhagic disease	Domestic	Disease limited to one or more zones	Present
2021	Jul-Dec-2021	Africa	Senegal	Rabbit haemorrhagic disease	Domestic	Disease limited to one or more zones	Present
2021	Jan-Jun-2021	Africa	Tunisia	Rabbit haemorrhagic disease	Domestic	Disease present	Present
2021	Jan-Jun-2021	Americas	Canada	Rabbit haemorrhagic disease	Domestic	Disease present	Present
2021	Jan-Jun-2021	Americas	Canada	Rabbit haemorrhagic disease	Wild	Disease limited to one or more zones	Present
2021	Jul-Dec-2021	Americas	Canada	Rabbit haemorrhagic disease	Domestic	Disease present	Present
2021	Jul-Dec-2021	Americas	Canada	Rabbit haemorrhagic disease	Wild	Disease limited to one or more zones	Present
2021	Jan-Jun-2021	Americas	Cuba	Rabbit haemorrhagic disease	Domestic	Disease limited to one or more zones	Present
2021	Jul-Dec-2021	Americas	Cuba	Rabbit haemorrhagic disease	Domestic	Disease limited to one or more zones	Present
2021	Jan-Jun-2021	Americas	United States of America	Rabbit haemorrhagic disease	Domestic	Disease limited to one or more zones	Present
2021	Jan-Jun-2021	Americas	United States of America	Rabbit haemorrhagic disease	Wild	Disease limited to one or more zones	Present
2021	Jul-Dec-2021	Americas	United States of America	Rabbit haemorrhagic disease	Domestic	Disease limited to one or more zones	Present
2021	Jul-Dec-2021	Americas	United States of America	Rabbit haemorrhagic disease	Wild	Disease limited to one or more zones	Present
2021	Jan-Jun-2021	Americas	Mexico	Rabbit haemorrhagic disease	Domestic	Disease limited to one or more zones	Present
2021	Jan-Jun-2021	Americas	Mexico	Rabbit haemorrhagic disease	Wild	Disease limited to one or more zones	Present
2021	Jul-Dec-2021	Americas	Mexico	Rabbit haemorrhagic disease	Domestic	Disease limited to one or more zones	Present
2021	Jul-Dec-2021	Americas	Mexico	Rabbit haemorrhagic disease	Wild	Disease limited to one or more zones	Present
2021	Jan-Jun-2021	Asia	Cyprus	Rabbit haemorrhagic disease	Domestic	Disease present	Present
2021	Jul-Dec-2021	Asia	Cyprus	Rabbit haemorrhagic disease	Domestic	Disease present	Present
2021	Jan-Jun-2021	Asia	Israel	Rabbit haemorrhagic disease	Domestic	Disease limited to one or more zones	Present
2021	Jul-Dec-2021	Asia	Israel	Rabbit haemorrhagic disease	Domestic	Disease limited to one or more zones	Present
2021	Jul-Dec-2021	Asia	Japan	Rabbit haemorrhagic disease	Domestic	Disease present	Present
2021	Jan-Jun-2021	Europe	Germany	Rabbit haemorrhagic disease	Domestic	Disease present	Present
2021	Jul-Dec-2021	Europe	Germany	Rabbit haemorrhagic disease	Domestic	Disease present	Present
2021	Jan-Jun-2021	Europe	Belgium	Rabbit haemorrhagic disease	Domestic	Disease present	Present
2021	Jan-Jun-2021	Europe	Belgium	Rabbit haemorrhagic disease	Wild	Disease limited to one or more zones	Present
2021	Jul-Dec-2021	Europe	Belgium	Rabbit haemorrhagic disease	Domestic	Disease present	Present
2021	Jan-Jun-2021	Europe	Czech Republic	Rabbit haemorrhagic disease	Domestic	Disease present	Present
2021	Jul-Dec-2021	Europe	Czech Republic	Rabbit haemorrhagic disease	Domestic	Disease present	Present
2021	Jan-Jun-2021	Europe	Denmark	Rabbit haemorrhagic disease	Domestic	Disease present	Present
2021	Jul-Dec-2021	Europe	Denmark	Rabbit haemorrhagic disease	Domestic	Disease present	Present
2021	Jan-Jun-2021	Europe	Spain	Rabbit haemorrhagic disease	Domestic	Disease present	Present
2021	Jan-Jun-2021	Europe	Spain	Rabbit haemorrhagic disease	Wild	Disease limited to one or more zones	Present
2021	Jul-Dec-2021	Europe	Spain	Rabbit haemorrhagic disease	Domestic	Disease present	Present
2021	Jul-Dec-2021	Europe	Spain	Rabbit haemorrhagic disease	Wild	Disease limited to one or more zones	Present
2021	Jul-Dec-2021	Europe	Finland	Rabbit haemorrhagic disease	Domestic	Disease limited to one or more zones	Present
2021	Jul-Dec-2021	Europe	Finland	Rabbit haemorrhagic disease	Wild	Disease limited to one or more zones	Present
2021	Jan-Jun-2021	Europe	France	Rabbit haemorrhagic disease	Domestic	Disease present	Present
2021	Jan-Jun-2021	Europe	France	Rabbit haemorrhagic disease	Wild	Disease present	Present
2021	Jul-Dec-2021	Europe	France	Rabbit haemorrhagic disease	Domestic	Disease present	Present
2021	Jul-Dec-2021	Europe	France	Rabbit haemorrhagic disease	Wild	Disease present	Present
2021	Jan-Jun-2021	Europe	Ireland	Rabbit haemorrhagic disease	Domestic	Disease present	Present
2021	Jan-Jun-2021	Europe	Ireland	Rabbit haemorrhagic disease	Wild	Disease present	Present
2021	Jul-Dec-2021	Europe	Ireland	Rabbit haemorrhagic disease	Domestic	Disease present	Present
2021	Jul-Dec-2021	Europe	Ireland	Rabbit haemorrhagic disease	Wild	Disease present	Present
2021	Jan-Jun-2021	Europe	Italy	Rabbit haemorrhagic disease	Domestic	Disease limited to one or more zones	Present
2021	Jan-Jun-2021	Europe	Italy	Rabbit haemorrhagic disease	Wild	Disease limited to one or more zones	Present
2021	Jul-Dec-2021	Europe	Italy	Rabbit haemorrhagic disease	Domestic	Disease limited to one or more zones	Present
2021	Jul-Dec-2021	Europe	Italy	Rabbit haemorrhagic disease	Wild	Disease limited to one or more zones	Present
2021	Jan-Jun-2021	Europe	Luxembourg	Rabbit haemorrhagic disease	Domestic	Disease limited to one or more zones	Present
2021	Jul-Dec-2021	Europe	Luxembourg	Rabbit haemorrhagic disease	Domestic	Disease limited to one or more zones	Present
2021	Jan-Jun-2021	Europe	Malta	Rabbit haemorrhagic disease	Domestic	Disease present	Present
2021	Jan-Jun-2021	Europe	Malta	Rabbit haemorrhagic disease	Wild	Disease present	Present
2021	Jul-Dec-2021	Europe	Malta	Rabbit haemorrhagic disease	Domestic	Disease present	Present
2021	Jul-Dec-2021	Europe	Malta	Rabbit haemorrhagic disease	Wild	Disease present	Present
2021	Jan-Jun-2021	Europe	Norway	Rabbit haemorrhagic disease	Domestic	Disease limited to one or more zones	Present
2021	Jul-Dec-2021	Europe	Norway	Rabbit haemorrhagic disease	Domestic	Disease limited to one or more zones	Present
2021	Jan-Jun-2021	Europe	The Low Countries	Rabbit haemorrhagic disease	Wild	Disease present	Present
2021	Jul-Dec-2021	Europe	The Low Countries	Rabbit haemorrhagic disease	Wild	Disease present	Present
2021	Jan-Jun-2021	Europe	Poland	Rabbit haemorrhagic disease	Domestic	Disease present	Present
2021	Jan-Jun-2021	Europe	Portugal	Rabbit haemorrhagic disease	Domestic	Disease present	Present
2021	Jan-Jun-2021	Europe	Portugal	Rabbit haemorrhagic disease	Wild	Disease present	Present
2021	Jul-Dec-2021	Europe	Portugal	Rabbit haemorrhagic disease	Domestic	Disease present	Present
2021	Jul-Dec-2021	Europe	Portugal	Rabbit haemorrhagic disease	Wild	Disease present	Present
2021	Jan-Jun-2021	Europe	United Kingdom	Rabbit haemorrhagic disease	Domestic	Disease present	Present
2021	Jan-Jun-2021	Europe	United Kingdom	Rabbit haemorrhagic disease	Wild	Disease present	Present
2021	Jul-Dec-2021	Europe	United Kingdom	Rabbit haemorrhagic disease	Domestic	Disease present	Present
2021	Jul-Dec-2021	Europe	United Kingdom	Rabbit haemorrhagic disease	Wild	Disease present	Present
2021	Jan-Jun-2021	Europe	Sweden	Rabbit haemorrhagic disease	Domestic	Disease present	Present
2021	Jan-Jun-2021	Europe	Sweden	Rabbit haemorrhagic disease	Wild	Disease present	Present
2021	Jul-Dec-2021	Europe	Sweden	Rabbit haemorrhagic disease	Domestic	Disease present	Present
2021	Jul-Dec-2021	Europe	Sweden	Rabbit haemorrhagic disease	Wild	Disease present	Present
2021	Jan-Jun-2021	Europe	Switzerland	Rabbit haemorrhagic disease	Domestic	Disease present	Present
2021	Jul-Dec-2021	Europe	Switzerland	Rabbit haemorrhagic disease	Domestic	Disease present	Present
2021	Jan-Jun-2021	Oceania	Australia	Rabbit haemorrhagic disease	Domestic	Disease present	Present
2021	Jan-Jun-2021	Oceania	Australia	Rabbit haemorrhagic disease	Wild	Disease present	Present
2021	Jan-Jun-2021	Oceania	New Zealand	Rabbit haemorrhagic disease	Domestic	Disease present	Present
2021	Jan-Jun-2021	Oceania	New Zealand	Rabbit haemorrhagic disease	Wild	Disease present	Present
2021	Jul-Dec-2021	Oceania	New Zealand	Rabbit haemorrhagic disease	Domestic	Disease present	Present
2021	Jul-Dec-2021	Oceania	New Zealand	Rabbit haemorrhagic disease	Wild	Disease present	Present
2020	Jul-Dec-2020	Africa	Benin	Rabbit haemorrhagic disease	Domestic	Disease limited to one or more zones	Present
2020	Jul-Dec-2020	Africa	Benin	Rabbit haemorrhagic disease	Wild	Disease present	Present
2020	Jul-Dec-2020	Africa	Ivory Coast	Rabbit haemorrhagic disease	Domestic	Disease limited to one or more zones	Present
2020	Jul-Dec-2020	Africa	Nigeria	Rabbit haemorrhagic disease	Domestic	Disease limited to one or more zones	Present
2020	Jul-Dec-2020	Africa	Reunion	Rabbit haemorrhagic disease	Domestic	Disease present	Present
2020	Jul-Dec-2020	Africa	Senegal	Rabbit haemorrhagic disease	Domestic	Disease limited to one or more zones	Present
2020	Jul-Dec-2020	Americas	United States of America	Rabbit haemorrhagic disease	Domestic	Disease limited to one or more zones	Present
2020	Jul-Dec-2020	Americas	United States of America	Rabbit haemorrhagic disease	Wild	Disease limited to one or more zones	Present
2020	Jul-Dec-2020	Americas	Mexico	Rabbit haemorrhagic disease	Domestic	Disease limited to one or more zones	Present
2020	Jul-Dec-2020	Americas	Mexico	Rabbit haemorrhagic disease	Wild	Disease limited to one or more zones	Present
2020	Jul-Dec-2020	Asia	China (People's Republic)	Rabbit haemorrhagic disease	Domestic	Disease limited to one or more zones	Present
2020	Jul-Dec-2020	Asia	Cyprus	Rabbit haemorrhagic disease	Domestic	Disease present	Present
2020	Jul-Dec-2020	Asia	Japan	Rabbit haemorrhagic disease	Domestic	Disease present	Present
2020	Jul-Dec-2020	Asia	Singapore	Rabbit haemorrhagic disease	Domestic	Disease limited to one or more zones	Present
2020	Jul-Dec-2020	Europe	Germany	Rabbit haemorrhagic disease	Domestic	Disease present	Present
2020	Jul-Dec-2020	Europe	Belgium	Rabbit haemorrhagic disease	Domestic	Disease present	Present
2020	Jul-Dec-2020	Europe	Czech Republic	Rabbit haemorrhagic disease	Domestic	Disease present	Present
2020	Jul-Dec-2020	Europe	Denmark	Rabbit haemorrhagic disease	Domestic	Disease present	Present
2020	Jul-Dec-2020	Europe	Spain	Rabbit haemorrhagic disease	Domestic	Disease present	Present
2020	Jul-Dec-2020	Europe	Spain	Rabbit haemorrhagic disease	Wild	Disease limited to one or more zones	Present
2020	Jul-Dec-2020	Europe	Finland	Rabbit haemorrhagic disease	Wild	Disease limited to one or more zones	Present
2020	Jul-Dec-2020	Europe	France	Rabbit haemorrhagic disease	Domestic	Disease present	Present
2020	Jul-Dec-2020	Europe	France	Rabbit haemorrhagic disease	Wild	Disease present	Present
2020	Jul-Dec-2020	Europe	Ireland	Rabbit haemorrhagic disease	Domestic	Disease present	Present
2020	Jul-Dec-2020	Europe	Ireland	Rabbit haemorrhagic disease	Wild	Disease present	Present
2020	Jul-Dec-2020	Europe	Italy	Rabbit haemorrhagic disease	Domestic	Disease limited to one or more zones	Present
2020	Jul-Dec-2020	Europe	Italy	Rabbit haemorrhagic disease	Wild	Disease limited to one or more zones	Present
2020	Jul-Dec-2020	Europe	Malta	Rabbit haemorrhagic disease	Domestic	Disease present	Present
2020	Jul-Dec-2020	Europe	Malta	Rabbit haemorrhagic disease	Wild	Disease present	Present
2020	Jul-Dec-2020	Europe	The Low Countries	Rabbit haemorrhagic disease	Wild	Disease present	Present
2020	Jul-Dec-2020	Europe	Poland	Rabbit haemorrhagic disease	Domestic	Disease present	Present
2020	Jul-Dec-2020	Europe	Portugal	Rabbit haemorrhagic disease	Domestic	Disease present	Present
2020	Jul-Dec-2020	Europe	Portugal	Rabbit haemorrhagic disease	Wild	Disease present	Present
2020	Jul-Dec-2020	Europe	United Kingdom	Rabbit haemorrhagic disease	Domestic	Disease present	Present
2020	Jul-Dec-2020	Europe	United Kingdom	Rabbit haemorrhagic disease	Wild	Disease present	Present
2020	Jul-Dec-2020	Europe	Russia	Rabbit haemorrhagic disease	Domestic	Disease limited to one or more zones	Present
2020	Jul-Dec-2020	Europe	Sweden	Rabbit haemorrhagic disease	Domestic	Disease present	Present
2020	Jul-Dec-2020	Europe	Sweden	Rabbit haemorrhagic disease	Wild	Disease present	Present
2020	Jul-Dec-2020	Europe	Switzerland	Rabbit haemorrhagic disease	Domestic	Disease present	Present
2020	Jul-Dec-2020	Oceania	Australia	Rabbit haemorrhagic disease	Domestic	Disease present	Present
2020	Jul-Dec-2020	Oceania	Australia	Rabbit haemorrhagic disease	Wild	Disease present	Present
2020	Jul-Dec-2020	Oceania	New Zealand	Rabbit haemorrhagic disease	Domestic	Disease present	Present
2020	Jul-Dec-2020	Oceania	New Zealand	Rabbit haemorrhagic disease	Wild	Disease present	Present
2019	Jan-Jun-2019	Africa	Benin	Rabbit haemorrhagic disease	Domestic	Disease present	Present
2019	Jan-Jun-2019	Africa	Benin	Rabbit haemorrhagic disease	Wild	Disease present	Present
2019	Jul-Dec-2019	Africa	Benin	Rabbit haemorrhagic disease	Domestic	Disease limited to one or more zones	Present
2019	Jan-Jun-2019	Africa	Ghana	Rabbit haemorrhagic disease	Domestic	Disease present	Present
2019	Jan-Jun-2019	Africa	Reunion	Rabbit haemorrhagic disease	Domestic	Disease present	Present
2019	Jul-Dec-2019	Africa	Reunion	Rabbit haemorrhagic disease	Domestic	Disease present	Present
2019	Jul-Dec-2019	Africa	Tunisia	Rabbit haemorrhagic disease	Domestic	Disease present	Present
2019	Jan-Jun-2019	Americas	Canada	Rabbit haemorrhagic disease	Wild	Disease limited to one or more zones	Present
2019	Jul-Dec-2019	Americas	Canada	Rabbit haemorrhagic disease	Wild	Disease limited to one or more zones	Present
2019	Jan-Jun-2019	Americas	United States of America	Rabbit haemorrhagic disease	Domestic	Disease limited to one or more zones	Present
2019	Jul-Dec-2019	Americas	United States of America	Rabbit haemorrhagic disease	Domestic	Disease limited to one or more zones	Present
2019	Jul-Dec-2019	Americas	United States of America	Rabbit haemorrhagic disease	Wild	Disease limited to one or more zones	Present
2019	Jul-Dec-2019	Asia	China (People's Republic)	Rabbit haemorrhagic disease	Domestic	Disease limited to one or more zones	Present
2019	Jan-Jun-2019	Asia	Cyprus	Rabbit haemorrhagic disease	Domestic	Disease present	Present
2019	Jul-Dec-2019	Asia	Cyprus	Rabbit haemorrhagic disease	Domestic	Disease present	Present
2019	Jan-Jun-2019	Asia	Korea (Republic of)	Rabbit haemorrhagic disease	Domestic	Disease present	Present
2019	Jul-Dec-2019	Asia	Korea (Republic of)	Rabbit haemorrhagic disease	Domestic	Disease present	Present
2019	Jan-Jun-2019	Asia	Japan	Rabbit haemorrhagic disease	Domestic	Disease present	Present
2019	Jul-Dec-2019	Asia	Japan	Rabbit haemorrhagic disease	Domestic	Disease present	Present
2019	Jan-Jun-2019	Europe	Germany	Rabbit haemorrhagic disease	Domestic	Disease present	Present
2019	Jul-Dec-2019	Europe	Germany	Rabbit haemorrhagic disease	Domestic	Disease present	Present
2019	Jan-Jun-2019	Europe	Belgium	Rabbit haemorrhagic disease	Domestic	Disease present	Present
2019	Jul-Dec-2019	Europe	Belgium	Rabbit haemorrhagic disease	Domestic	Disease present	Present
2019	Jan-Jun-2019	Europe	Czech Republic	Rabbit haemorrhagic disease	Domestic	Disease present	Present
2019	Jul-Dec-2019	Europe	Czech Republic	Rabbit haemorrhagic disease	Domestic	Disease present	Present
2019	Jan-Jun-2019	Europe	Denmark	Rabbit haemorrhagic disease	Domestic	Disease present	Present
2019	Jul-Dec-2019	Europe	Denmark	Rabbit haemorrhagic disease	Domestic	Disease present	Present
2019	Jan-Jun-2019	Europe	Spain	Rabbit haemorrhagic disease	Wild	Disease limited to one or more zones	Present
2019	Jul-Dec-2019	Europe	Spain	Rabbit haemorrhagic disease	Domestic	Disease present	Present
2019	Jul-Dec-2019	Europe	Spain	Rabbit haemorrhagic disease	Wild	Disease limited to one or more zones	Present
2019	Jan-Jun-2019	Europe	Finland	Rabbit haemorrhagic disease	Domestic	Disease present	Present
2019	Jan-Jun-2019	Europe	Finland	Rabbit haemorrhagic disease	Wild	Disease present	Present
2019	Jul-Dec-2019	Europe	Finland	Rabbit haemorrhagic disease	Domestic	Disease present	Present
2019	Jul-Dec-2019	Europe	Finland	Rabbit haemorrhagic disease	Wild	Disease present	Present
2019	Jan-Jun-2019	Europe	France	Rabbit haemorrhagic disease	Domestic	Disease present	Present
2019	Jan-Jun-2019	Europe	France	Rabbit haemorrhagic disease	Wild	Disease present	Present
2019	Jul-Dec-2019	Europe	France	Rabbit haemorrhagic disease	Domestic	Disease present	Present
2019	Jul-Dec-2019	Europe	France	Rabbit haemorrhagic disease	Wild	Disease present	Present
2019	Jan-Jun-2019	Europe	Hungary	Rabbit haemorrhagic disease	Domestic	Disease limited to one or more zones	Present
2019	Jan-Jun-2019	Europe	Ireland	Rabbit haemorrhagic disease	Domestic	Disease present	Present
2019	Jan-Jun-2019	Europe	Ireland	Rabbit haemorrhagic disease	Wild	Disease present	Present
2019	Jul-Dec-2019	Europe	Ireland	Rabbit haemorrhagic disease	Domestic	Disease present	Present
2019	Jul-Dec-2019	Europe	Ireland	Rabbit haemorrhagic disease	Wild	Disease present	Present
2019	Jan-Jun-2019	Europe	Italy	Rabbit haemorrhagic disease	Domestic	Disease limited to one or more zones	Present
2019	Jan-Jun-2019	Europe	Italy	Rabbit haemorrhagic disease	Wild	Infection/infestation limited to one or more zonesDisease present	Present
2019	Jul-Dec-2019	Europe	Italy	Rabbit haemorrhagic disease	Domestic	Disease limited to one or more zones	Present
2019	Jan-Jun-2019	Europe	Malta	Rabbit haemorrhagic disease	Domestic	Disease present	Present
2019	Jan-Jun-2019	Europe	Malta	Rabbit haemorrhagic disease	Wild	Disease present	Present
2019	Jul-Dec-2019	Europe	Malta	Rabbit haemorrhagic disease	Domestic	Disease present	Present
2019	Jul-Dec-2019	Europe	Malta	Rabbit haemorrhagic disease	Wild	Disease present	Present
2019	Jan-Jun-2019	Europe	Norway	Rabbit haemorrhagic disease	Domestic	Disease limited to one or more zones	Present
2019	Jan-Jun-2019	Europe	The Low Countries	Rabbit haemorrhagic disease	Wild	Disease present	Present
2019	Jul-Dec-2019	Europe	The Low Countries	Rabbit haemorrhagic disease	Wild	Disease present	Present
2019	Jan-Jun-2019	Europe	Poland	Rabbit haemorrhagic disease	Domestic	Disease present	Present
2019	Jan-Jun-2019	Europe	Portugal	Rabbit haemorrhagic disease	Domestic	Disease present	Present
2019	Jan-Jun-2019	Europe	Portugal	Rabbit haemorrhagic disease	Wild	Disease present	Present
2019	Jul-Dec-2019	Europe	Portugal	Rabbit haemorrhagic disease	Domestic	Disease present	Present
2019	Jul-Dec-2019	Europe	Portugal	Rabbit haemorrhagic disease	Wild	Disease present	Present
2019	Jan-Jun-2019	Europe	United Kingdom	Rabbit haemorrhagic disease	Domestic	Disease present	Present
2019	Jan-Jun-2019	Europe	United Kingdom	Rabbit haemorrhagic disease	Wild	Disease present	Present
2019	Jul-Dec-2019	Europe	United Kingdom	Rabbit haemorrhagic disease	Domestic	Disease present	Present
2019	Jul-Dec-2019	Europe	United Kingdom	Rabbit haemorrhagic disease	Wild	Disease present	Present
2019	Jan-Jun-2019	Europe	Russia	Rabbit haemorrhagic disease	Domestic	Disease limited to one or more zones	Present
2019	Jul-Dec-2019	Europe	Russia	Rabbit haemorrhagic disease	Domestic	Disease limited to one or more zones	Present
2019	Jan-Jun-2019	Europe	Sweden	Rabbit haemorrhagic disease	Wild	Disease present	Present
2019	Jul-Dec-2019	Europe	Sweden	Rabbit haemorrhagic disease	Domestic	Disease present	Present
2019	Jul-Dec-2019	Europe	Sweden	Rabbit haemorrhagic disease	Wild	Disease present	Present
2019	Jan-Jun-2019	Europe	Switzerland	Rabbit haemorrhagic disease	Domestic	Disease present	Present
2019	Jul-Dec-2019	Europe	Switzerland	Rabbit haemorrhagic disease	Domestic	Disease present	Present
2019	Jan-Jun-2019	Oceania	Australia	Rabbit haemorrhagic disease	Domestic	Disease present	Present
2019	Jan-Jun-2019	Oceania	Australia	Rabbit haemorrhagic disease	Wild	Disease present	Present
2019	Jul-Dec-2019	Oceania	Australia	Rabbit haemorrhagic disease	Domestic	Disease present	Present
2019	Jul-Dec-2019	Oceania	Australia	Rabbit haemorrhagic disease	Wild	Disease present	Present
2019	Jan-Jun-2019	Oceania	New Zealand	Rabbit haemorrhagic disease	Domestic	Disease present	Present
2019	Jan-Jun-2019	Oceania	New Zealand	Rabbit haemorrhagic disease	Wild	Disease present	Present
2019	Jul-Dec-2019	Oceania	New Zealand	Rabbit haemorrhagic disease	Domestic	Disease present	Present
2019	Jul-Dec-2019	Oceania	New Zealand	Rabbit haemorrhagic disease	Wild	Disease present	Present
2018	Jan-Jun-2018	Africa	Benin	Rabbit haemorrhagic disease	Domestic	Disease present	Present
2018	Jan-Jun-2018	Africa	Benin	Rabbit haemorrhagic disease	Wild	Disease present	Present
2018	Jul-Dec-2018	Africa	Benin	Rabbit haemorrhagic disease	Domestic	Disease present	Present
2018	Jul-Dec-2018	Africa	Benin	Rabbit haemorrhagic disease	Wild	Disease present	Present
2018	Jan-Jun-2018	Africa	Reunion	Rabbit haemorrhagic disease	Domestic	Disease present	Present
2018	Jul-Dec-2018	Africa	Reunion	Rabbit haemorrhagic disease	Domestic	Disease present	Present
2018	Jan-Jun-2018	Africa	Tunisia	Rabbit haemorrhagic disease	Domestic	Disease present	Present
2018	Jul-Dec-2018	Africa	Tunisia	Rabbit haemorrhagic disease	Domestic	Disease present	Present
2018	Jan-Jun-2018	Americas	Canada	Rabbit haemorrhagic disease	Domestic	Disease present	Present
2018	Jan-Jun-2018	Americas	Canada	Rabbit haemorrhagic disease	Wild	Disease present	Present
2018	Jul-Dec-2018	Americas	United States of America	Rabbit haemorrhagic disease	Domestic	Disease limited to one or more zones	Present
2018	Jan-Jun-2018	Asia	China (People's Republic)	Rabbit haemorrhagic disease	Domestic	Disease limited to one or more zones	Present
2018	Jul-Dec-2018	Asia	China (People's Republic)	Rabbit haemorrhagic disease	Domestic	Disease limited to one or more zones	Present
2018	Jan-Jun-2018	Asia	Cyprus	Rabbit haemorrhagic disease	Domestic	Disease present	Present
2018	Jan-Jun-2018	Asia	Korea (Republic of)	Rabbit haemorrhagic disease	Domestic	Disease present	Present
2018	Jul-Dec-2018	Asia	Korea (Republic of)	Rabbit haemorrhagic disease	Domestic	Disease present	Present
2018	Jan-Jun-2018	Asia	Israel	Rabbit haemorrhagic disease	Domestic	Disease limited to one or more zones	Present
2018	Jan-Jun-2018	Asia	Palestine	Rabbit haemorrhagic disease	Domestic	Disease limited to one or more zones	Present
2018	Jul-Dec-2018	Asia	Palestine	Rabbit haemorrhagic disease	Domestic	Disease limited to one or more zones	Present
2018	Jan-Jun-2018	Europe	Germany	Rabbit haemorrhagic disease	Domestic	Disease present	Present
2018	Jul-Dec-2018	Europe	Germany	Rabbit haemorrhagic disease	Domestic	Disease present	Present
2018	Jul-Dec-2018	Europe	Belgium	Rabbit haemorrhagic disease	Domestic	Disease present	Present
2018	Jan-Jun-2018	Europe	Czech Republic	Rabbit haemorrhagic disease	Domestic	Disease present	Present
2018	Jul-Dec-2018	Europe	Czech Republic	Rabbit haemorrhagic disease	Domestic	Disease present	Present
2018	Jul-Dec-2018	Europe	Denmark	Rabbit haemorrhagic disease	Domestic	Disease present	Present
2018	Jan-Jun-2018	Europe	Spain	Rabbit haemorrhagic disease	Domestic	Disease limited to one or more zones	Present
2018	Jan-Jun-2018	Europe	Spain	Rabbit haemorrhagic disease	Wild	Disease limited to one or more zones	Present
2018	Jul-Dec-2018	Europe	Spain	Rabbit haemorrhagic disease	Domestic	Disease limited to one or more zones	Present
2018	Jul-Dec-2018	Europe	Spain	Rabbit haemorrhagic disease	Wild	Disease limited to one or more zones	Present
2018	Jan-Jun-2018	Europe	France	Rabbit haemorrhagic disease	Domestic	Disease present	Present
2018	Jan-Jun-2018	Europe	France	Rabbit haemorrhagic disease	Wild	Disease present	Present
2018	Jul-Dec-2018	Europe	France	Rabbit haemorrhagic disease	Domestic	Disease present	Present
2018	Jul-Dec-2018	Europe	France	Rabbit haemorrhagic disease	Wild	Disease present	Present
2018	Jan-Jun-2018	Europe	Ireland	Rabbit haemorrhagic disease	Domestic	Disease present	Present
2018	Jan-Jun-2018	Europe	Ireland	Rabbit haemorrhagic disease	Wild	Disease present	Present
2018	Jul-Dec-2018	Europe	Ireland	Rabbit haemorrhagic disease	Domestic	Disease present	Present
2018	Jul-Dec-2018	Europe	Ireland	Rabbit haemorrhagic disease	Wild	Disease present	Present
2018	Jan-Jun-2018	Europe	Italy	Rabbit haemorrhagic disease	Domestic	Disease limited to one or more zones	Present
2018	Jan-Jun-2018	Europe	Italy	Rabbit haemorrhagic disease	Wild	Disease limited to one or more zones	Present
2018	Jul-Dec-2018	Europe	Italy	Rabbit haemorrhagic disease	Domestic	Disease limited to one or more zones	Present
2018	Jul-Dec-2018	Europe	Italy	Rabbit haemorrhagic disease	Wild	Disease limited to one or more zones	Present
2018	Jan-Jun-2018	Europe	Malta	Rabbit haemorrhagic disease	Domestic	Disease present	Present
2018	Jan-Jun-2018	Europe	Malta	Rabbit haemorrhagic disease	Wild	Disease present	Present
2018	Jul-Dec-2018	Europe	Malta	Rabbit haemorrhagic disease	Domestic	Disease present	Present
2018	Jul-Dec-2018	Europe	Malta	Rabbit haemorrhagic disease	Wild	Disease present	Present
2018	Jan-Jun-2018	Europe	The Low Countries	Rabbit haemorrhagic disease	Wild	Disease present	Present
2018	Jul-Dec-2018	Europe	The Low Countries	Rabbit haemorrhagic disease	Wild	Disease present	Present
2018	Jan-Jun-2018	Europe	Poland	Rabbit haemorrhagic disease	Domestic	Infection/infestation	Present
2018	Jul-Dec-2018	Europe	Poland	Rabbit haemorrhagic disease	Domestic	Disease present	Present
2018	Jan-Jun-2018	Europe	Portugal	Rabbit haemorrhagic disease	Domestic	Disease present	Present
2018	Jan-Jun-2018	Europe	Portugal	Rabbit haemorrhagic disease	Wild	Disease present	Present
2018	Jul-Dec-2018	Europe	Portugal	Rabbit haemorrhagic disease	Domestic	Disease present	Present
2018	Jul-Dec-2018	Europe	Portugal	Rabbit haemorrhagic disease	Wild	Disease present	Present
2018	Jan-Jun-2018	Europe	United Kingdom	Rabbit haemorrhagic disease	Domestic	Disease present	Present
2018	Jan-Jun-2018	Europe	United Kingdom	Rabbit haemorrhagic disease	Wild	Disease present	Present
2018	Jul-Dec-2018	Europe	United Kingdom	Rabbit haemorrhagic disease	Domestic	Disease present	Present
2018	Jul-Dec-2018	Europe	United Kingdom	Rabbit haemorrhagic disease	Wild	Disease present	Present
2018	Jan-Jun-2018	Europe	Russia	Rabbit haemorrhagic disease	Domestic	Disease limited to one or more zones	Present
2018	Jul-Dec-2018	Europe	Russia	Rabbit haemorrhagic disease	Domestic	Disease limited to one or more zones	Present
2018	Jan-Jun-2018	Europe	Sweden	Rabbit haemorrhagic disease	Domestic	Disease present	Present
2018	Jan-Jun-2018	Europe	Sweden	Rabbit haemorrhagic disease	Wild	Disease present	Present
2018	Jul-Dec-2018	Europe	Sweden	Rabbit haemorrhagic disease	Domestic	Disease present	Present
2018	Jul-Dec-2018	Europe	Sweden	Rabbit haemorrhagic disease	Wild	Disease present	Present
2018	Jan-Jun-2018	Europe	Switzerland	Rabbit haemorrhagic disease	Domestic	Disease present	Present
2018	Jul-Dec-2018	Europe	Switzerland	Rabbit haemorrhagic disease	Domestic	Disease present	Present
2018	Jan-Jun-2018	Oceania	Australia	Rabbit haemorrhagic disease	Domestic	Disease present	Present
2018	Jan-Jun-2018	Oceania	Australia	Rabbit haemorrhagic disease	Wild	Disease present	Present
2018	Jul-Dec-2018	Oceania	Australia	Rabbit haemorrhagic disease	Domestic	Disease present	Present
2018	Jul-Dec-2018	Oceania	Australia	Rabbit haemorrhagic disease	Wild	Disease present	Present
2018	Jan-Jun-2018	Oceania	New Zealand	Rabbit haemorrhagic disease	Domestic	Disease present	Present
2018	Jan-Jun-2018	Oceania	New Zealand	Rabbit haemorrhagic disease	Wild	Disease present	Present
2018	Jul-Dec-2018	Oceania	New Zealand	Rabbit haemorrhagic disease	Domestic	Disease present	Present
2018	Jul-Dec-2018	Oceania	New Zealand	Rabbit haemorrhagic disease	Wild	Disease present	Present
2017	Jan-Jun-2017	Africa	Benin	Rabbit haemorrhagic disease	Domestic	Disease present	Present
2017	Jul-Dec-2017	Africa	Benin	Rabbit haemorrhagic disease	Domestic	Disease present	Present
2017	Jan-Jun-2017	Africa	Liberia	Rabbit haemorrhagic disease	Domestic	Infection/infestation limited to one or more zonesDisease present	Present
2017	Jul-Dec-2017	Africa	Liberia	Rabbit haemorrhagic disease	Domestic	Infection/infestation limited to one or more zonesDisease present	Present
2017	Jan-Jun-2017	Africa	Reunion	Rabbit haemorrhagic disease	Domestic	Disease present	Present
2017	Jul-Dec-2017	Africa	Reunion	Rabbit haemorrhagic disease	Domestic	Disease present	Present
2017	Jan-Jun-2017	Asia	China (People's Republic)	Rabbit haemorrhagic disease	Domestic	Disease limited to one or more zones	Present
2017	Jul-Dec-2017	Asia	China (People's Republic)	Rabbit haemorrhagic disease	Domestic	Disease limited to one or more zones	Present
2017	Jan-Jun-2017	Asia	Cyprus	Rabbit haemorrhagic disease	Domestic	Disease present	Present
2017	Jul-Dec-2017	Asia	Cyprus	Rabbit haemorrhagic disease	Domestic	Disease present	Present
2017	Jan-Jun-2017	Asia	Korea (Republic of)	Rabbit haemorrhagic disease	Domestic	Disease present	Present
2017	Jul-Dec-2017	Asia	Korea (Republic of)	Rabbit haemorrhagic disease	Domestic	Disease present	Present
2017	Jan-Jun-2017	Asia	Palestine	Rabbit haemorrhagic disease	Domestic	Disease limited to one or more zones	Present
2017	Jul-Dec-2017	Asia	Palestine	Rabbit haemorrhagic disease	Domestic	Disease limited to one or more zones	Present
2017	Jan-Jun-2017	Europe	Germany	Rabbit haemorrhagic disease	Domestic	Disease present	Present
2017	Jul-Dec-2017	Europe	Germany	Rabbit haemorrhagic disease	Domestic	Disease present	Present
2017	Jan-Jun-2017	Europe	Czech Republic	Rabbit haemorrhagic disease	Domestic	Disease present	Present
2017	Jul-Dec-2017	Europe	Czech Republic	Rabbit haemorrhagic disease	Domestic	Disease present	Present
2017	Jan-Jun-2017	Europe	Denmark	Rabbit haemorrhagic disease	Domestic	Disease present	Present
2017	Jan-Jun-2017	Europe	Denmark	Rabbit haemorrhagic disease	Wild	Disease present	Present
2017	Jul-Dec-2017	Europe	Denmark	Rabbit haemorrhagic disease	Domestic	Disease present	Present
2017	Jul-Dec-2017	Europe	Denmark	Rabbit haemorrhagic disease	Wild	Disease present	Present
2017	Jan-Jun-2017	Europe	Slovenia	Rabbit haemorrhagic disease	Domestic	Disease limited to one or more zones	Present
2017	Jan-Jun-2017	Europe	Spain	Rabbit haemorrhagic disease	Domestic	Disease present	Present
2017	Jan-Jun-2017	Europe	Spain	Rabbit haemorrhagic disease	Wild	Disease present	Present
2017	Jul-Dec-2017	Europe	Spain	Rabbit haemorrhagic disease	Domestic	Disease present	Present
2017	Jul-Dec-2017	Europe	Spain	Rabbit haemorrhagic disease	Wild	Disease present	Present
2017	Jul-Dec-2017	Europe	Finland	Rabbit haemorrhagic disease	Domestic	Disease limited to one or more zones	Present
2017	Jan-Jun-2017	Europe	France	Rabbit haemorrhagic disease	Domestic	Disease present	Present
2017	Jan-Jun-2017	Europe	France	Rabbit haemorrhagic disease	Wild	Disease present	Present
2017	Jul-Dec-2017	Europe	France	Rabbit haemorrhagic disease	Domestic	Disease present	Present
2017	Jul-Dec-2017	Europe	France	Rabbit haemorrhagic disease	Wild	Disease present	Present
2017	Jan-Jun-2017	Europe	Hungary	Rabbit haemorrhagic disease	Wild	Disease limited to one or more zones	Present
2017	Jan-Jun-2017	Europe	Ireland	Rabbit haemorrhagic disease	Domestic	Disease present	Present
2017	Jan-Jun-2017	Europe	Ireland	Rabbit haemorrhagic disease	Wild	Disease present	Present
2017	Jul-Dec-2017	Europe	Ireland	Rabbit haemorrhagic disease	Domestic	Disease present	Present
2017	Jul-Dec-2017	Europe	Ireland	Rabbit haemorrhagic disease	Wild	Disease present	Present
2017	Jan-Jun-2017	Europe	Italy	Rabbit haemorrhagic disease	Domestic	Disease limited to one or more zones	Present
2017	Jul-Dec-2017	Europe	Italy	Rabbit haemorrhagic disease	Domestic	Disease limited to one or more zones	Present
2017	Jul-Dec-2017	Europe	Italy	Rabbit haemorrhagic disease	Wild	Disease limited to one or more zones	Present
2017	Jan-Jun-2017	Europe	Malta	Rabbit haemorrhagic disease	Domestic	Disease present	Present
2017	Jan-Jun-2017	Europe	Malta	Rabbit haemorrhagic disease	Wild	Disease present	Present
2017	Jul-Dec-2017	Europe	Malta	Rabbit haemorrhagic disease	Domestic	Disease present	Present
2017	Jul-Dec-2017	Europe	Malta	Rabbit haemorrhagic disease	Wild	Disease present	Present
2017	Jan-Jun-2017	Europe	Norway	Rabbit haemorrhagic disease	Domestic	Disease limited to one or more zones	Present
2017	Jan-Jun-2017	Europe	The Low Countries	Rabbit haemorrhagic disease	Wild	Disease present	Present
2017	Jul-Dec-2017	Europe	The Low Countries	Rabbit haemorrhagic disease	Wild	Disease present	Present
2017	Jan-Jun-2017	Europe	Poland	Rabbit haemorrhagic disease	Domestic	Disease present	Present
2017	Jan-Jun-2017	Europe	Portugal	Rabbit haemorrhagic disease	Domestic	Disease present	Present
2017	Jan-Jun-2017	Europe	Portugal	Rabbit haemorrhagic disease	Wild	Disease present	Present
2017	Jul-Dec-2017	Europe	Portugal	Rabbit haemorrhagic disease	Domestic	Disease present	Present
2017	Jul-Dec-2017	Europe	Portugal	Rabbit haemorrhagic disease	Wild	Disease present	Present
2017	Jan-Jun-2017	Europe	United Kingdom	Rabbit haemorrhagic disease	Domestic	Disease present	Present
2017	Jan-Jun-2017	Europe	United Kingdom	Rabbit haemorrhagic disease	Wild	Disease present	Present
2017	Jul-Dec-2017	Europe	United Kingdom	Rabbit haemorrhagic disease	Domestic	Disease present	Present
2017	Jul-Dec-2017	Europe	United Kingdom	Rabbit haemorrhagic disease	Wild	Disease present	Present
2017	Jan-Jun-2017	Europe	Russia	Rabbit haemorrhagic disease	Domestic	Disease limited to one or more zones	Present
2017	Jul-Dec-2017	Europe	Russia	Rabbit haemorrhagic disease	Domestic	Disease limited to one or more zones	Present
2017	Jan-Jun-2017	Europe	Sweden	Rabbit haemorrhagic disease	Domestic	Disease present	Present
2017	Jan-Jun-2017	Europe	Sweden	Rabbit haemorrhagic disease	Wild	Disease present	Present
2017	Jul-Dec-2017	Europe	Sweden	Rabbit haemorrhagic disease	Domestic	Disease present	Present
2017	Jul-Dec-2017	Europe	Sweden	Rabbit haemorrhagic disease	Wild	Disease present	Present
2017	Jan-Jun-2017	Europe	Switzerland	Rabbit haemorrhagic disease	Domestic	Disease present	Present
2017	Jul-Dec-2017	Europe	Switzerland	Rabbit haemorrhagic disease	Domestic	Disease present	Present
2017	Jan-Jun-2017	Oceania	Australia	Rabbit haemorrhagic disease	Domestic	Disease present	Present
2017	Jan-Jun-2017	Oceania	Australia	Rabbit haemorrhagic disease	Wild	Disease present	Present
2017	Jul-Dec-2017	Oceania	Australia	Rabbit haemorrhagic disease	Domestic	Disease present	Present
2017	Jul-Dec-2017	Oceania	Australia	Rabbit haemorrhagic disease	Wild	Disease present	Present
2017	Jan-Jun-2017	Oceania	New Zealand	Rabbit haemorrhagic disease	Domestic	Disease present	Present
2017	Jan-Jun-2017	Oceania	New Zealand	Rabbit haemorrhagic disease	Wild	Disease present	Present
2017	Jul-Dec-2017	Oceania	New Zealand	Rabbit haemorrhagic disease	Domestic	Disease present	Present
2017	Jul-Dec-2017	Oceania	New Zealand	Rabbit haemorrhagic disease	Wild	Disease present	Present
2016	Jan-Jun-2016	Africa	Benin	Rabbit haemorrhagic disease	Domestic	Disease present	Present
2016	Jul-Dec-2016	Africa	Benin	Rabbit haemorrhagic disease	Domestic	Disease present	Present
2016	Jan-Jun-2016	Africa	Ivory Coast	Rabbit haemorrhagic disease	Domestic	Disease limited to one or more zones	Present
2016	Jan-Jun-2016	Africa	Ivory Coast	Rabbit haemorrhagic disease	Wild	Disease limited to one or more zones	Present
2016	Jul-Dec-2016	Africa	Ivory Coast	Rabbit haemorrhagic disease	Domestic	Disease limited to one or more zones	Present
2016	Jul-Dec-2016	Africa	Ivory Coast	Rabbit haemorrhagic disease	Wild	Disease limited to one or more zones	Present
2016	Jul-Dec-2016	Africa	Liberia	Rabbit haemorrhagic disease	Domestic	Infection/infestation limited to one or more zonesDisease present	Present
2016	Jan-Jun-2016	Africa	Reunion	Rabbit haemorrhagic disease	Domestic	Disease present	Present
2016	Jul-Dec-2016	Africa	Reunion	Rabbit haemorrhagic disease	Domestic	Disease present	Present
2016	Jan-Jun-2016	Africa	Tunisia	Rabbit haemorrhagic disease	Domestic	Disease present	Present
2016	Jul-Dec-2016	Africa	Tunisia	Rabbit haemorrhagic disease	Domestic	Disease present	Present
2016	Jul-Dec-2016	Americas	Canada	Rabbit haemorrhagic disease	Domestic	Disease limited to one or more zones	Present
2016	Jan-Jun-2016	Asia	China (People's Republic)	Rabbit haemorrhagic disease	Domestic	Disease limited to one or more zones	Present
2016	Jul-Dec-2016	Asia	China (People's Republic)	Rabbit haemorrhagic disease	Domestic	Disease limited to one or more zones	Present
2016	Jan-Jun-2016	Asia	Cyprus	Rabbit haemorrhagic disease	Domestic	Disease present	Present
2016	Jul-Dec-2016	Asia	Cyprus	Rabbit haemorrhagic disease	Domestic	Disease present	Present
2016	Jan-Jun-2016	Asia	Korea (Democratic People's Republic)	Rabbit haemorrhagic disease	Domestic	Disease limited to one or more zones	Present
2016	Jul-Dec-2016	Asia	Korea (Democratic People's Republic)	Rabbit haemorrhagic disease	Domestic	Disease limited to one or more zones	Present
2016	Jan-Jun-2016	Asia	Palestine	Rabbit haemorrhagic disease	Domestic	Disease limited to one or more zones	Present
2016	Jul-Dec-2016	Asia	Palestine	Rabbit haemorrhagic disease	Domestic	Disease limited to one or more zones	Present
2016	Jan-Jun-2016	Europe	Albania	Rabbit haemorrhagic disease	Wild	Infection/infestation	Present
2016	Jul-Dec-2016	Europe	Albania	Rabbit haemorrhagic disease	Wild	Infection/infestation	Present
2016	Jul-Dec-2016	Europe	Belgium	Rabbit haemorrhagic disease	Wild	Disease limited to one or more zones	Present
2016	Jan-Jun-2016	Europe	Czech Republic	Rabbit haemorrhagic disease	Domestic	Disease present	Present
2016	Jul-Dec-2016	Europe	Czech Republic	Rabbit haemorrhagic disease	Domestic	Disease present	Present
2016	Jul-Dec-2016	Europe	Denmark	Rabbit haemorrhagic disease	Domestic	Disease present	Present
2016	Jul-Dec-2016	Europe	Denmark	Rabbit haemorrhagic disease	Wild	Disease present	Present
2016	Jan-Jun-2016	Europe	Spain	Rabbit haemorrhagic disease	Domestic	Disease present	Present
2016	Jan-Jun-2016	Europe	Spain	Rabbit haemorrhagic disease	Wild	Disease present	Present
2016	Jul-Dec-2016	Europe	Spain	Rabbit haemorrhagic disease	Domestic	Disease present	Present
2016	Jul-Dec-2016	Europe	Spain	Rabbit haemorrhagic disease	Wild	Disease present	Present
2016	Jan-Jun-2016	Europe	Finland	Rabbit haemorrhagic disease	Domestic	Disease limited to one or more zones	Present
2016	Jan-Jun-2016	Europe	Finland	Rabbit haemorrhagic disease	Wild	Disease limited to one or more zones	Present
2016	Jul-Dec-2016	Europe	Finland	Rabbit haemorrhagic disease	Wild	Disease limited to one or more zones	Present
2016	Jan-Jun-2016	Europe	France	Rabbit haemorrhagic disease	Domestic	Disease present	Present
2016	Jan-Jun-2016	Europe	France	Rabbit haemorrhagic disease	Wild	Disease present	Present
2016	Jul-Dec-2016	Europe	France	Rabbit haemorrhagic disease	Domestic	Disease present	Present
2016	Jul-Dec-2016	Europe	France	Rabbit haemorrhagic disease	Wild	Disease present	Present
2016	Jul-Dec-2016	Europe	Hungary	Rabbit haemorrhagic disease	Wild	Disease limited to one or more zones	Present
2016	Jan-Jun-2016	Europe	Ireland	Rabbit haemorrhagic disease	Domestic	Disease present	Present
2016	Jan-Jun-2016	Europe	Ireland	Rabbit haemorrhagic disease	Wild	Disease present	Present
2016	Jul-Dec-2016	Europe	Ireland	Rabbit haemorrhagic disease	Domestic	Disease present	Present
2016	Jul-Dec-2016	Europe	Ireland	Rabbit haemorrhagic disease	Wild	Disease present	Present
2016	Jan-Jun-2016	Europe	Italy	Rabbit haemorrhagic disease	Domestic	Disease limited to one or more zones	Present
2016	Jan-Jun-2016	Europe	Italy	Rabbit haemorrhagic disease	Wild	Infection/infestation limited to one or more zonesDisease present	Present
2016	Jul-Dec-2016	Europe	Italy	Rabbit haemorrhagic disease	Domestic	Disease limited to one or more zones	Present
2016	Jul-Dec-2016	Europe	Italy	Rabbit haemorrhagic disease	Wild	Infection/infestation limited to one or more zonesDisease present	Present
2016	Jan-Jun-2016	Europe	Luxembourg	Rabbit haemorrhagic disease	Domestic	Disease present	Present
2016	Jan-Jun-2016	Europe	Luxembourg	Rabbit haemorrhagic disease	Wild	Disease present	Present
2016	Jan-Jun-2016	Europe	Malta	Rabbit haemorrhagic disease	Domestic	Disease present	Present
2016	Jan-Jun-2016	Europe	Malta	Rabbit haemorrhagic disease	Wild	Disease present	Present
2016	Jul-Dec-2016	Europe	Malta	Rabbit haemorrhagic disease	Domestic	Disease present	Present
2016	Jul-Dec-2016	Europe	Malta	Rabbit haemorrhagic disease	Wild	Disease present	Present
2016	Jan-Jun-2016	Europe	Norway	Rabbit haemorrhagic disease	Domestic	Infection/infestation limited to one or more zonesDisease present	Present
2016	Jul-Dec-2016	Europe	Norway	Rabbit haemorrhagic disease	Domestic	Infection/infestation limited to one or more zonesDisease present	Present
2016	Jan-Jun-2016	Europe	The Low Countries	Rabbit haemorrhagic disease	Wild	Disease present	Present
2016	Jul-Dec-2016	Europe	The Low Countries	Rabbit haemorrhagic disease	Wild	Disease present	Present
2016	Jul-Dec-2016	Europe	Poland	Rabbit haemorrhagic disease	Domestic	Disease present	Present
2016	Jan-Jun-2016	Europe	Portugal	Rabbit haemorrhagic disease	Domestic	Disease present	Present
2016	Jan-Jun-2016	Europe	Portugal	Rabbit haemorrhagic disease	Wild	Disease present	Present
2016	Jul-Dec-2016	Europe	Portugal	Rabbit haemorrhagic disease	Domestic	Disease present	Present
2016	Jul-Dec-2016	Europe	Portugal	Rabbit haemorrhagic disease	Wild	Disease present	Present
2016	Jan-Jun-2016	Europe	United Kingdom	Rabbit haemorrhagic disease	Domestic	Disease present	Present
2016	Jan-Jun-2016	Europe	United Kingdom	Rabbit haemorrhagic disease	Wild	Disease present	Present
2016	Jul-Dec-2016	Europe	United Kingdom	Rabbit haemorrhagic disease	Domestic	Disease present	Present
2016	Jul-Dec-2016	Europe	United Kingdom	Rabbit haemorrhagic disease	Wild	Disease present	Present
2016	Jan-Jun-2016	Europe	Russia	Rabbit haemorrhagic disease	Domestic	Disease present	Present
2016	Jul-Dec-2016	Europe	Russia	Rabbit haemorrhagic disease	Domestic	Disease limited to one or more zones	Present
2016	Jan-Jun-2016	Europe	Sweden	Rabbit haemorrhagic disease	Domestic	Disease present	Present
2016	Jan-Jun-2016	Europe	Sweden	Rabbit haemorrhagic disease	Wild	Disease present	Present
2016	Jul-Dec-2016	Europe	Sweden	Rabbit haemorrhagic disease	Domestic	Disease present	Present
2016	Jul-Dec-2016	Europe	Sweden	Rabbit haemorrhagic disease	Wild	Disease present	Present
2016	Jan-Jun-2016	Europe	Switzerland	Rabbit haemorrhagic disease	Domestic	Disease present	Present
2016	Jul-Dec-2016	Europe	Switzerland	Rabbit haemorrhagic disease	Domestic	Disease present	Present
2016	Jan-Jun-2016	Oceania	Australia	Rabbit haemorrhagic disease	Domestic	Disease present	Present
2016	Jan-Jun-2016	Oceania	Australia	Rabbit haemorrhagic disease	Wild	Disease present	Present
2016	Jul-Dec-2016	Oceania	Australia	Rabbit haemorrhagic disease	Domestic	Disease present	Present
2016	Jul-Dec-2016	Oceania	Australia	Rabbit haemorrhagic disease	Wild	Disease present	Present
2016	Jan-Jun-2016	Oceania	New Zealand	Rabbit haemorrhagic disease	Domestic	Disease present	Present
2016	Jan-Jun-2016	Oceania	New Zealand	Rabbit haemorrhagic disease	Wild	Disease present	Present
2016	Jul-Dec-2016	Oceania	New Zealand	Rabbit haemorrhagic disease	Domestic	Disease present	Present
2016	Jul-Dec-2016	Oceania	New Zealand	Rabbit haemorrhagic disease	Wild	Disease present	Present
2015	Jul-Dec-2015	Africa	Benin	Rabbit haemorrhagic disease	Domestic	Disease present	Present
2015	Jan-Jun-2015	Africa	Reunion	Rabbit haemorrhagic disease	Domestic	Disease present	Present
2015	Jul-Dec-2015	Africa	Reunion	Rabbit haemorrhagic disease	Domestic	Disease present	Present
2015	Jan-Jun-2015	Africa	Tunisia	Rabbit haemorrhagic disease	Domestic	Disease present	Present
2015	Jul-Dec-2015	Africa	Tunisia	Rabbit haemorrhagic disease	Domestic	Disease present	Present
2015	Jan-Jun-2015	Asia	China (People's Republic)	Rabbit haemorrhagic disease	Domestic	Disease limited to one or more zones	Present
2015	Jul-Dec-2015	Asia	China (People's Republic)	Rabbit haemorrhagic disease	Domestic	Disease limited to one or more zones	Present
2015	Jan-Jun-2015	Asia	Cyprus	Rabbit haemorrhagic disease	Domestic	Disease present	Present
2015	Jul-Dec-2015	Asia	Cyprus	Rabbit haemorrhagic disease	Domestic	Disease present	Present
2015	Jan-Jun-2015	Asia	Korea (Republic of)	Rabbit haemorrhagic disease	Domestic	Disease present	Present
2015	Jan-Jun-2015	Asia	Palestine	Rabbit haemorrhagic disease	Domestic	Disease limited to one or more zones	Present
2015	Jul-Dec-2015	Asia	Palestine	Rabbit haemorrhagic disease	Domestic	Disease limited to one or more zones	Present
2015	Jan-Jun-2015	Europe	Albania	Rabbit haemorrhagic disease	Wild	Infection/infestation	Present
2015	Jul-Dec-2015	Europe	Albania	Rabbit haemorrhagic disease	Wild	Infection/infestation	Present
2015	Jul-Dec-2015	Europe	Belgium	Rabbit haemorrhagic disease	Wild	Infection/infestation limited to one or more zonesDisease present	Present
2015	Jan-Jun-2015	Europe	Czech Republic	Rabbit haemorrhagic disease	Domestic	Disease present	Present
2015	Jan-Jun-2015	Europe	Czech Republic	Rabbit haemorrhagic disease	Wild	Infection/infestation	Present
2015	Jul-Dec-2015	Europe	Czech Republic	Rabbit haemorrhagic disease	Domestic	Disease present	Present
2015	Jan-Jun-2015	Europe	Denmark	Rabbit haemorrhagic disease	Domestic	Disease present	Present
2015	Jan-Jun-2015	Europe	Spain	Rabbit haemorrhagic disease	Domestic	Disease present	Present
2015	Jan-Jun-2015	Europe	Spain	Rabbit haemorrhagic disease	Wild	Disease present	Present
2015	Jul-Dec-2015	Europe	Spain	Rabbit haemorrhagic disease	Domestic	Disease present	Present
2015	Jul-Dec-2015	Europe	Spain	Rabbit haemorrhagic disease	Wild	Disease present	Present
2015	Jan-Jun-2015	Europe	France	Rabbit haemorrhagic disease	Domestic	Disease present	Present
2015	Jan-Jun-2015	Europe	France	Rabbit haemorrhagic disease	Wild	Disease present	Present
2015	Jul-Dec-2015	Europe	France	Rabbit haemorrhagic disease	Domestic	Disease present	Present
2015	Jul-Dec-2015	Europe	France	Rabbit haemorrhagic disease	Wild	Disease present	Present
2015	Jan-Jun-2015	Europe	Hungary	Rabbit haemorrhagic disease	Domestic	Disease limited to one or more zones	Present
2015	Jul-Dec-2015	Europe	Hungary	Rabbit haemorrhagic disease	Domestic	Disease limited to one or more zones	Present
2015	Jul-Dec-2015	Europe	Hungary	Rabbit haemorrhagic disease	Wild	Disease limited to one or more zones	Present
2015	Jan-Jun-2015	Europe	Ireland	Rabbit haemorrhagic disease	Domestic	Disease present	Present
2015	Jan-Jun-2015	Europe	Ireland	Rabbit haemorrhagic disease	Wild	Disease present	Present
2015	Jul-Dec-2015	Europe	Ireland	Rabbit haemorrhagic disease	Domestic	Disease present	Present
2015	Jul-Dec-2015	Europe	Ireland	Rabbit haemorrhagic disease	Wild	Disease present	Present
2015	Jan-Jun-2015	Europe	Italy	Rabbit haemorrhagic disease	Domestic	Disease limited to one or more zones	Present
2015	Jul-Dec-2015	Europe	Italy	Rabbit haemorrhagic disease	Domestic	Disease limited to one or more zones	Present
2015	Jul-Dec-2015	Europe	Italy	Rabbit haemorrhagic disease	Wild	Infection/infestation limited to one or more zonesDisease present	Present
2015	Jan-Jun-2015	Europe	Malta	Rabbit haemorrhagic disease	Domestic	Disease present	Present
2015	Jan-Jun-2015	Europe	Malta	Rabbit haemorrhagic disease	Wild	Disease present	Present
2015	Jul-Dec-2015	Europe	Malta	Rabbit haemorrhagic disease	Domestic	Disease present	Present
2015	Jul-Dec-2015	Europe	Malta	Rabbit haemorrhagic disease	Wild	Disease present	Present
2015	Jan-Jun-2015	Europe	Norway	Rabbit haemorrhagic disease	Domestic	Disease limited to one or more zones	Present
2015	Jul-Dec-2015	Europe	Norway	Rabbit haemorrhagic disease	Domestic	Disease limited to one or more zones	Present
2015	Jul-Dec-2015	Europe	Poland	Rabbit haemorrhagic disease	Domestic	Disease present	Present
2015	Jan-Jun-2015	Europe	Portugal	Rabbit haemorrhagic disease	Domestic	Disease present	Present
2015	Jan-Jun-2015	Europe	Portugal	Rabbit haemorrhagic disease	Wild	Disease present	Present
2015	Jul-Dec-2015	Europe	Portugal	Rabbit haemorrhagic disease	Domestic	Disease present	Present
2015	Jul-Dec-2015	Europe	Portugal	Rabbit haemorrhagic disease	Wild	Disease present	Present
2015	Jan-Jun-2015	Europe	United Kingdom	Rabbit haemorrhagic disease	Domestic	Disease present	Present
2015	Jan-Jun-2015	Europe	United Kingdom	Rabbit haemorrhagic disease	Wild	Disease present	Present
2015	Jul-Dec-2015	Europe	United Kingdom	Rabbit haemorrhagic disease	Domestic	Disease present	Present
2015	Jul-Dec-2015	Europe	United Kingdom	Rabbit haemorrhagic disease	Wild	Disease present	Present
2015	Jan-Jun-2015	Europe	Russia	Rabbit haemorrhagic disease	Domestic	Disease limited to one or more zones	Present
2015	Jul-Dec-2015	Europe	Russia	Rabbit haemorrhagic disease	Domestic	Disease limited to one or more zones	Present
2015	Jan-Jun-2015	Europe	Sweden	Rabbit haemorrhagic disease	Domestic	Disease present	Present
2015	Jan-Jun-2015	Europe	Sweden	Rabbit haemorrhagic disease	Wild	Disease present	Present
2015	Jul-Dec-2015	Europe	Sweden	Rabbit haemorrhagic disease	Wild	Disease limited to one or more zones	Present
2015	Jan-Jun-2015	Oceania	Australia	Rabbit haemorrhagic disease	Domestic	Disease present	Present
2015	Jan-Jun-2015	Oceania	Australia	Rabbit haemorrhagic disease	Wild	Disease present	Present
2015	Jul-Dec-2015	Oceania	Australia	Rabbit haemorrhagic disease	Domestic	Disease present	Present
2015	Jul-Dec-2015	Oceania	Australia	Rabbit haemorrhagic disease	Wild	Disease present	Present
2015	Jan-Jun-2015	Oceania	New Zealand	Rabbit haemorrhagic disease	Domestic	Disease present	Present
2015	Jan-Jun-2015	Oceania	New Zealand	Rabbit haemorrhagic disease	Wild	Disease present	Present
2015	Jul-Dec-2015	Oceania	New Zealand	Rabbit haemorrhagic disease	Domestic	Disease present	Present
2015	Jul-Dec-2015	Oceania	New Zealand	Rabbit haemorrhagic disease	Wild	Disease present	Present
2014	Jan-Jun-2014	Africa	Reunion	Rabbit haemorrhagic disease	Domestic	Disease present	Present
2014	Jul-Dec-2014	Africa	Reunion	Rabbit haemorrhagic disease	Domestic	Disease present	Present
2014	Jul-Dec-2014	Africa	Tunisia	Rabbit haemorrhagic disease	Domestic	Disease present	Present
2014	Jan-Jun-2014	Asia	China (People's Republic)	Rabbit haemorrhagic disease	Domestic	Disease limited to one or more zones	Present
2014	Jul-Dec-2014	Asia	China (People's Republic)	Rabbit haemorrhagic disease	Domestic	Disease limited to one or more zones	Present
2014	Jan-Jun-2014	Asia	Cyprus	Rabbit haemorrhagic disease	Domestic	Disease present	Present
2014	Jul-Dec-2014	Asia	Cyprus	Rabbit haemorrhagic disease	Domestic	Disease present	Present
2014	Jul-Dec-2014	Asia	Korea (Republic of)	Rabbit haemorrhagic disease	Domestic	Disease present	Present
2014	Jan-Jun-2014	Asia	Korea (Democratic People's Republic)	Rabbit haemorrhagic disease	Domestic	Disease limited to one or more zones	Present
2014	Jul-Dec-2014	Asia	Korea (Democratic People's Republic)	Rabbit haemorrhagic disease	Domestic	Disease limited to one or more zones	Present
2014	Jan-Jun-2014	Asia	Palestine	Rabbit haemorrhagic disease	Domestic	Disease present	Present
2014	Jan-Jun-2014	Europe	Albania	Rabbit haemorrhagic disease	Wild	Infection/infestation	Present
2014	Jul-Dec-2014	Europe	Albania	Rabbit haemorrhagic disease	Wild	Infection/infestation	Present
2014	Jan-Jun-2014	Europe	Czech Republic	Rabbit haemorrhagic disease	Domestic	Disease present	Present
2014	Jul-Dec-2014	Europe	Czech Republic	Rabbit haemorrhagic disease	Domestic	Disease present	Present
2014	Jul-Dec-2014	Europe	Czech Republic	Rabbit haemorrhagic disease	Wild	Infection/infestation	Present
2014	Jul-Dec-2014	Europe	Denmark	Rabbit haemorrhagic disease	Domestic	Disease present	Present
2014	Jan-Jun-2014	Europe	Spain	Rabbit haemorrhagic disease	Domestic	Disease present	Present
2014	Jan-Jun-2014	Europe	Spain	Rabbit haemorrhagic disease	Wild	Disease present	Present
2014	Jul-Dec-2014	Europe	Spain	Rabbit haemorrhagic disease	Domestic	Disease present	Present
2014	Jul-Dec-2014	Europe	Spain	Rabbit haemorrhagic disease	Wild	Disease present	Present
2014	Jan-Jun-2014	Europe	France	Rabbit haemorrhagic disease	Domestic	Disease present	Present
2014	Jan-Jun-2014	Europe	France	Rabbit haemorrhagic disease	Wild	Disease present	Present
2014	Jul-Dec-2014	Europe	France	Rabbit haemorrhagic disease	Domestic	Disease present	Present
2014	Jul-Dec-2014	Europe	France	Rabbit haemorrhagic disease	Wild	Disease present	Present
2014	Jan-Jun-2014	Europe	Hungary	Rabbit haemorrhagic disease	Domestic	Disease limited to one or more zones	Present
2014	Jul-Dec-2014	Europe	Hungary	Rabbit haemorrhagic disease	Domestic	Disease limited to one or more zones	Present
2014	Jan-Jun-2014	Europe	Ireland	Rabbit haemorrhagic disease	Domestic	Disease present	Present
2014	Jan-Jun-2014	Europe	Ireland	Rabbit haemorrhagic disease	Wild	Disease present	Present
2014	Jul-Dec-2014	Europe	Ireland	Rabbit haemorrhagic disease	Domestic	Disease present	Present
2014	Jul-Dec-2014	Europe	Ireland	Rabbit haemorrhagic disease	Wild	Disease present	Present
2014	Jan-Jun-2014	Europe	Italy	Rabbit haemorrhagic disease	Domestic	Disease limited to one or more zones	Present
2014	Jul-Dec-2014	Europe	Italy	Rabbit haemorrhagic disease	Domestic	Disease limited to one or more zones	Present
2014	Jan-Jun-2014	Europe	Malta	Rabbit haemorrhagic disease	Domestic	Disease present	Present
2014	Jan-Jun-2014	Europe	Malta	Rabbit haemorrhagic disease	Wild	Disease present	Present
2014	Jul-Dec-2014	Europe	Malta	Rabbit haemorrhagic disease	Domestic	Disease present	Present
2014	Jul-Dec-2014	Europe	Malta	Rabbit haemorrhagic disease	Wild	Disease present	Present
2014	Jan-Jun-2014	Europe	Norway	Rabbit haemorrhagic disease	Domestic	Disease limited to one or more zones	Present
2014	Jul-Dec-2014	Europe	Norway	Rabbit haemorrhagic disease	Domestic	Disease limited to one or more zones	Present
2014	Jul-Dec-2014	Europe	Poland	Rabbit haemorrhagic disease	Domestic	Disease present	Present
2014	Jan-Jun-2014	Europe	Portugal	Rabbit haemorrhagic disease	Domestic	Disease present	Present
2014	Jan-Jun-2014	Europe	Portugal	Rabbit haemorrhagic disease	Wild	Disease present	Present
2014	Jul-Dec-2014	Europe	Portugal	Rabbit haemorrhagic disease	Domestic	Disease present	Present
2014	Jul-Dec-2014	Europe	Portugal	Rabbit haemorrhagic disease	Wild	Disease present	Present
2014	Jan-Jun-2014	Europe	United Kingdom	Rabbit haemorrhagic disease	Domestic	Disease present	Present
2014	Jan-Jun-2014	Europe	United Kingdom	Rabbit haemorrhagic disease	Wild	Disease present	Present
2014	Jul-Dec-2014	Europe	United Kingdom	Rabbit haemorrhagic disease	Domestic	Disease present	Present
2014	Jul-Dec-2014	Europe	United Kingdom	Rabbit haemorrhagic disease	Wild	Disease present	Present
2014	Jan-Jun-2014	Europe	Russia	Rabbit haemorrhagic disease	Domestic	Disease present	Present
2014	Jul-Dec-2014	Europe	Russia	Rabbit haemorrhagic disease	Domestic	Disease limited to one or more zones	Present
2014	Jan-Jun-2014	Europe	Sweden	Rabbit haemorrhagic disease	Wild	Disease limited to one or more zones	Present
2014	Jul-Dec-2014	Europe	Sweden	Rabbit haemorrhagic disease	Wild	Disease present	Present
2014	Jul-Dec-2014	Europe	Switzerland	Rabbit haemorrhagic disease	Domestic	Disease present	Present
2014	Jan-Jun-2014	Oceania	Australia	Rabbit haemorrhagic disease	Domestic	Disease present	Present
2014	Jan-Jun-2014	Oceania	Australia	Rabbit haemorrhagic disease	Wild	Disease present	Present
2014	Jul-Dec-2014	Oceania	Australia	Rabbit haemorrhagic disease	Domestic	Disease present	Present
2014	Jul-Dec-2014	Oceania	Australia	Rabbit haemorrhagic disease	Wild	Disease present	Present
2014	Jan-Jun-2014	Oceania	New Zealand	Rabbit haemorrhagic disease	Domestic	Disease present	Present
2014	Jan-Jun-2014	Oceania	New Zealand	Rabbit haemorrhagic disease	Wild	Disease present	Present
2014	Jul-Dec-2014	Oceania	New Zealand	Rabbit haemorrhagic disease	Domestic	Disease present	Present
2014	Jul-Dec-2014	Oceania	New Zealand	Rabbit haemorrhagic disease	Wild	Disease present	Present
2013	Jan-Jun-2013	Africa	Reunion	Rabbit haemorrhagic disease	Domestic	Disease present	Present
2013	Jul-Dec-2013	Africa	Reunion	Rabbit haemorrhagic disease	Domestic	Disease present	Present
2013	Jan-Jun-2013	Asia	China (People's Republic)	Rabbit haemorrhagic disease	Domestic	Disease limited to one or more zones	Present
2013	Jul-Dec-2013	Asia	China (People's Republic)	Rabbit haemorrhagic disease	Domestic	Disease limited to one or more zones	Present
2013	Jan-Jun-2013	Asia	Cyprus	Rabbit haemorrhagic disease	Domestic	Disease present	Present
2013	Jul-Dec-2013	Asia	Cyprus	Rabbit haemorrhagic disease	Domestic	Disease present	Present
2013	Jan-Jun-2013	Asia	Korea (Republic of)	Rabbit haemorrhagic disease	Domestic	Disease present	Present
2013	Jan-Jun-2013	Asia	Korea (Democratic People's Republic)	Rabbit haemorrhagic disease	Domestic	Disease limited to one or more zones	Present
2013	Jan-Jun-2013	Asia	Palestine	Rabbit haemorrhagic disease	Domestic	Disease limited to one or more zones	Present
2013	Jul-Dec-2013	Asia	Palestine	Rabbit haemorrhagic disease	Domestic	Disease present	Present
2013	Jan-Jun-2013	Europe	Albania	Rabbit haemorrhagic disease	Wild	Infection/infestation	Present
2013	Jul-Dec-2013	Europe	Albania	Rabbit haemorrhagic disease	Wild	Infection/infestation	Present
2013	Jan-Jun-2013	Europe	Belgium	Rabbit haemorrhagic disease	Domestic	Infection/infestation	Present
2013	Jan-Jun-2013	Europe	Belgium	Rabbit haemorrhagic disease	Wild	Infection/infestation	Present
2013	Jul-Dec-2013	Europe	Belgium	Rabbit haemorrhagic disease	Domestic	Disease present	Present
2013	Jan-Jun-2013	Europe	Czech Republic	Rabbit haemorrhagic disease	Domestic	Disease present	Present
2013	Jul-Dec-2013	Europe	Czech Republic	Rabbit haemorrhagic disease	Domestic	Disease present	Present
2013	Jan-Jun-2013	Europe	Spain	Rabbit haemorrhagic disease	Domestic	Infection/infestation	Present
2013	Jan-Jun-2013	Europe	Spain	Rabbit haemorrhagic disease	Wild	Infection/infestation	Present
2013	Jul-Dec-2013	Europe	Spain	Rabbit haemorrhagic disease	Domestic	Disease present	Present
2013	Jul-Dec-2013	Europe	Spain	Rabbit haemorrhagic disease	Wild	Disease present	Present
2013	Jan-Jun-2013	Europe	France	Rabbit haemorrhagic disease	Domestic	Disease present	Present
2013	Jan-Jun-2013	Europe	France	Rabbit haemorrhagic disease	Wild	Disease present	Present
2013	Jul-Dec-2013	Europe	France	Rabbit haemorrhagic disease	Domestic	Disease present	Present
2013	Jul-Dec-2013	Europe	France	Rabbit haemorrhagic disease	Wild	Disease present	Present
2013	Jan-Jun-2013	Europe	Hungary	Rabbit haemorrhagic disease	Domestic	Disease limited to one or more zones	Present
2013	Jan-Jun-2013	Europe	Ireland	Rabbit haemorrhagic disease	Domestic	Disease present	Present
2013	Jan-Jun-2013	Europe	Ireland	Rabbit haemorrhagic disease	Wild	Disease present	Present
2013	Jul-Dec-2013	Europe	Ireland	Rabbit haemorrhagic disease	Domestic	Disease present	Present
2013	Jul-Dec-2013	Europe	Ireland	Rabbit haemorrhagic disease	Wild	Disease present	Present
2013	Jan-Jun-2013	Europe	Italy	Rabbit haemorrhagic disease	Domestic	Disease limited to one or more zones	Present
2013	Jul-Dec-2013	Europe	Italy	Rabbit haemorrhagic disease	Domestic	Disease limited to one or more zones	Present
2013	Jul-Dec-2013	Europe	Italy	Rabbit haemorrhagic disease	Wild	Infection/infestation limited to one or more zonesDisease present	Present
2013	Jan-Jun-2013	Europe	Malta	Rabbit haemorrhagic disease	Domestic	Disease present	Present
2013	Jan-Jun-2013	Europe	Malta	Rabbit haemorrhagic disease	Wild	Disease present	Present
2013	Jul-Dec-2013	Europe	Malta	Rabbit haemorrhagic disease	Domestic	Disease present	Present
2013	Jul-Dec-2013	Europe	Malta	Rabbit haemorrhagic disease	Wild	Disease present	Present
2013	Jan-Jun-2013	Europe	Poland	Rabbit haemorrhagic disease	Domestic	Disease present	Present
2013	Jul-Dec-2013	Europe	Poland	Rabbit haemorrhagic disease	Domestic	Disease present	Present
2013	Jan-Jun-2013	Europe	Portugal	Rabbit haemorrhagic disease	Domestic	Disease present	Present
2013	Jan-Jun-2013	Europe	Portugal	Rabbit haemorrhagic disease	Wild	Disease present	Present
2013	Jul-Dec-2013	Europe	Portugal	Rabbit haemorrhagic disease	Domestic	Disease present	Present
2013	Jul-Dec-2013	Europe	Portugal	Rabbit haemorrhagic disease	Wild	Disease present	Present
2013	Jan-Jun-2013	Europe	United Kingdom	Rabbit haemorrhagic disease	Domestic	Disease present	Present
2013	Jan-Jun-2013	Europe	United Kingdom	Rabbit haemorrhagic disease	Wild	Disease present	Present
2013	Jul-Dec-2013	Europe	United Kingdom	Rabbit haemorrhagic disease	Domestic	Disease present	Present
2013	Jul-Dec-2013	Europe	United Kingdom	Rabbit haemorrhagic disease	Wild	Disease present	Present
2013	Jan-Jun-2013	Europe	Russia	Rabbit haemorrhagic disease	Domestic	Disease limited to one or more zones	Present
2013	Jul-Dec-2013	Europe	Russia	Rabbit haemorrhagic disease	Domestic	Disease present	Present
2013	Jan-Jun-2013	Europe	Sweden	Rabbit haemorrhagic disease	Wild	Disease limited to one or more zones	Present
2013	Jul-Dec-2013	Europe	Sweden	Rabbit haemorrhagic disease	Wild	Disease limited to one or more zones	Present
2013	Jan-Jun-2013	Europe	Switzerland	Rabbit haemorrhagic disease	Domestic	Disease present	Present
2013	Jul-Dec-2013	Europe	Switzerland	Rabbit haemorrhagic disease	Domestic	Disease limited to one or more zones	Present
2013	Jan-Jun-2013	Oceania	Australia	Rabbit haemorrhagic disease	Domestic	Disease present	Present
2013	Jan-Jun-2013	Oceania	Australia	Rabbit haemorrhagic disease	Wild	Disease present	Present
2013	Jul-Dec-2013	Oceania	Australia	Rabbit haemorrhagic disease	Domestic	Disease present	Present
2013	Jul-Dec-2013	Oceania	Australia	Rabbit haemorrhagic disease	Wild	Disease present	Present
2013	Jan-Jun-2013	Oceania	New Zealand	Rabbit haemorrhagic disease	Domestic	Disease present	Present
2013	Jan-Jun-2013	Oceania	New Zealand	Rabbit haemorrhagic disease	Wild	Disease present	Present
2013	Jul-Dec-2013	Oceania	New Zealand	Rabbit haemorrhagic disease	Domestic	Disease present	Present
2013	Jul-Dec-2013	Oceania	New Zealand	Rabbit haemorrhagic disease	Wild	Disease present	Present
2012	Jan-Jun-2012	Africa	Reunion	Rabbit haemorrhagic disease	Domestic	Disease present	Present
2012	Jul-Dec-2012	Africa	Reunion	Rabbit haemorrhagic disease	Domestic	Disease present	Present
2012	Jan-Jun-2012	Asia	China (People's Republic)	Rabbit haemorrhagic disease	Domestic	Disease limited to one or more zones	Present
2012	Jul-Dec-2012	Asia	China (People's Republic)	Rabbit haemorrhagic disease	Domestic	Disease limited to one or more zones	Present
2012	Jul-Dec-2012	Asia	Cyprus	Rabbit haemorrhagic disease	Domestic	Disease present	Present
2012	Jan-Jun-2012	Asia	Korea (Democratic People's Republic)	Rabbit haemorrhagic disease	Domestic	Disease limited to one or more zones	Present
2012	Jul-Dec-2012	Asia	Korea (Democratic People's Republic)	Rabbit haemorrhagic disease	Domestic	Disease limited to one or more zones	Present
2012	Jan-Jun-2012	Asia	Mongolia	Rabbit haemorrhagic disease	Domestic	Infection/infestation	Present
2012	Jan-Jun-2012	Asia	Mongolia	Rabbit haemorrhagic disease	Wild	Disease present	Present
2012	Jul-Dec-2012	Asia	Mongolia	Rabbit haemorrhagic disease	Domestic	Infection/infestation	Present
2012	Jul-Dec-2012	Asia	Palestine	Rabbit haemorrhagic disease	Domestic	Disease limited to one or more zones	Present
2012	Jan-Jun-2012	Europe	Albania	Rabbit haemorrhagic disease	Wild	Infection/infestation	Present
2012	Jul-Dec-2012	Europe	Albania	Rabbit haemorrhagic disease	Wild	Infection/infestation	Present
2012	Jan-Jun-2012	Europe	Belgium	Rabbit haemorrhagic disease	Domestic	Disease present	Present
2012	Jan-Jun-2012	Europe	Czech Republic	Rabbit haemorrhagic disease	Domestic	Disease present	Present
2012	Jul-Dec-2012	Europe	Czech Republic	Rabbit haemorrhagic disease	Domestic	Disease present	Present
2012	Jan-Jun-2012	Europe	Spain	Rabbit haemorrhagic disease	Wild	Infection/infestation	Present
2012	Jul-Dec-2012	Europe	Spain	Rabbit haemorrhagic disease	Wild	Infection/infestation	Present
2012	Jan-Jun-2012	Europe	France	Rabbit haemorrhagic disease	Wild	Disease limited to one or more zones	Present
2012	Jul-Dec-2012	Europe	France	Rabbit haemorrhagic disease	Domestic	Disease present	Present
2012	Jul-Dec-2012	Europe	France	Rabbit haemorrhagic disease	Wild	Disease present	Present
2012	Jan-Jun-2012	Europe	Greece	Rabbit haemorrhagic disease	Domestic	Disease limited to one or more zones	Present
2012	Jul-Dec-2012	Europe	Greece	Rabbit haemorrhagic disease	Domestic	Disease limited to one or more zones	Present
2012	Jul-Dec-2012	Europe	Hungary	Rabbit haemorrhagic disease	Domestic	Disease limited to one or more zones	Present
2012	Jan-Jun-2012	Europe	Ireland	Rabbit haemorrhagic disease	Domestic	Disease present	Present
2012	Jan-Jun-2012	Europe	Ireland	Rabbit haemorrhagic disease	Wild	Disease present	Present
2012	Jul-Dec-2012	Europe	Ireland	Rabbit haemorrhagic disease	Domestic	Disease present	Present
2012	Jul-Dec-2012	Europe	Ireland	Rabbit haemorrhagic disease	Wild	Disease present	Present
2012	Jan-Jun-2012	Europe	Italy	Rabbit haemorrhagic disease	Domestic	Disease limited to one or more zones	Present
2012	Jan-Jun-2012	Europe	Italy	Rabbit haemorrhagic disease	Wild	Disease limited to one or more zones	Present
2012	Jul-Dec-2012	Europe	Italy	Rabbit haemorrhagic disease	Domestic	Disease limited to one or more zones	Present
2012	Jul-Dec-2012	Europe	Italy	Rabbit haemorrhagic disease	Wild	Disease limited to one or more zones	Present
2012	Jan-Jun-2012	Europe	Malta	Rabbit haemorrhagic disease	Domestic	Disease present	Present
2012	Jan-Jun-2012	Europe	Malta	Rabbit haemorrhagic disease	Wild	Disease present	Present
2012	Jul-Dec-2012	Europe	Malta	Rabbit haemorrhagic disease	Domestic	Disease present	Present
2012	Jul-Dec-2012	Europe	Malta	Rabbit haemorrhagic disease	Wild	Disease present	Present
2012	Jul-Dec-2012	Europe	Poland	Rabbit haemorrhagic disease	Domestic	Disease present	Present
2012	Jan-Jun-2012	Europe	Portugal	Rabbit haemorrhagic disease	Domestic	Disease present	Present
2012	Jan-Jun-2012	Europe	Portugal	Rabbit haemorrhagic disease	Wild	Disease present	Present
2012	Jul-Dec-2012	Europe	Portugal	Rabbit haemorrhagic disease	Domestic	Disease present	Present
2012	Jul-Dec-2012	Europe	Portugal	Rabbit haemorrhagic disease	Wild	Disease present	Present
2012	Jan-Jun-2012	Europe	United Kingdom	Rabbit haemorrhagic disease	Domestic	Disease present	Present
2012	Jan-Jun-2012	Europe	United Kingdom	Rabbit haemorrhagic disease	Wild	Disease present	Present
2012	Jul-Dec-2012	Europe	United Kingdom	Rabbit haemorrhagic disease	Domestic	Disease present	Present
2012	Jul-Dec-2012	Europe	United Kingdom	Rabbit haemorrhagic disease	Wild	Disease present	Present
2012	Jan-Jun-2012	Europe	Russia	Rabbit haemorrhagic disease	Domestic	Disease present	Present
2012	Jul-Dec-2012	Europe	Russia	Rabbit haemorrhagic disease	Domestic	Disease present	Present
2012	Jan-Jun-2012	Europe	Sweden	Rabbit haemorrhagic disease	Wild	Disease present	Present
2012	Jul-Dec-2012	Europe	Sweden	Rabbit haemorrhagic disease	Wild	Disease limited to one or more zones	Present
2012	Jan-Jun-2012	Oceania	Australia	Rabbit haemorrhagic disease	Domestic	Disease present	Present
2012	Jan-Jun-2012	Oceania	Australia	Rabbit haemorrhagic disease	Wild	Disease present	Present
2012	Jul-Dec-2012	Oceania	Australia	Rabbit haemorrhagic disease	Domestic	Disease present	Present
2012	Jul-Dec-2012	Oceania	Australia	Rabbit haemorrhagic disease	Wild	Disease present	Present
2012	Jan-Jun-2012	Oceania	New Zealand	Rabbit haemorrhagic disease	Domestic	Disease present	Present
2012	Jan-Jun-2012	Oceania	New Zealand	Rabbit haemorrhagic disease	Wild	Disease present	Present
2012	Jul-Dec-2012	Oceania	New Zealand	Rabbit haemorrhagic disease	Domestic	Disease present	Present
2012	Jul-Dec-2012	Oceania	New Zealand	Rabbit haemorrhagic disease	Wild	Disease present	Present
2011	Jan-Jun-2011	Africa	Reunion	Rabbit haemorrhagic disease	Domestic	Disease present	Present
2011	Jul-Dec-2011	Africa	Reunion	Rabbit haemorrhagic disease	Domestic	Disease present	Present
2011	Jan-Jun-2011	Americas	Canada	Rabbit haemorrhagic disease	Domestic	Disease present	Present
2011	Jan-Jun-2011	Asia	China (People's Republic)	Rabbit haemorrhagic disease	Domestic	Disease limited to one or more zones	Present
2011	Jul-Dec-2011	Asia	China (People's Republic)	Rabbit haemorrhagic disease	Domestic	Disease limited to one or more zones	Present
2011	Jan-Jun-2011	Asia	Cyprus	Rabbit haemorrhagic disease	Domestic	Disease present	Present
2011	Jul-Dec-2011	Asia	Cyprus	Rabbit haemorrhagic disease	Domestic	Disease present	Present
2011	Jan-Jun-2011	Asia	Korea (Democratic People's Republic)	Rabbit haemorrhagic disease	Domestic	Disease limited to one or more zones	Present
2011	Jul-Dec-2011	Asia	Korea (Democratic People's Republic)	Rabbit haemorrhagic disease	Domestic	Disease limited to one or more zones	Present
2011	Jan-Jun-2011	Asia	Mongolia	Rabbit haemorrhagic disease	Domestic	Infection/infestation	Present
2011	Jul-Dec-2011	Asia	Mongolia	Rabbit haemorrhagic disease	Domestic	Infection/infestation	Present
2011	Jan-Jun-2011	Europe	Albania	Rabbit haemorrhagic disease	Wild	Infection/infestation	Present
2011	Jul-Dec-2011	Europe	Albania	Rabbit haemorrhagic disease	Wild	Infection/infestation	Present
2011	Jan-Jun-2011	Europe	Germany	Rabbit haemorrhagic disease	Wild	Disease present	Present
2011	Jul-Dec-2011	Europe	Belgium	Rabbit haemorrhagic disease	Wild	Disease limited to one or more zones	Present
2011	Jan-Jun-2011	Europe	Czech Republic	Rabbit haemorrhagic disease	Domestic	Disease present	Present
2011	Jul-Dec-2011	Europe	Czech Republic	Rabbit haemorrhagic disease	Domestic	Disease present	Present
2011	Jan-Jun-2011	Europe	Denmark	Rabbit haemorrhagic disease	Domestic	Disease present	Present
2011	Jan-Jun-2011	Europe	Spain	Rabbit haemorrhagic disease	Domestic	Disease present	Present
2011	Jan-Jun-2011	Europe	Spain	Rabbit haemorrhagic disease	Wild	Infection/infestation	Present
2011	Jul-Dec-2011	Europe	Spain	Rabbit haemorrhagic disease	Wild	Infection/infestation	Present
2011	Jan-Jun-2011	Europe	France	Rabbit haemorrhagic disease	Wild	Disease limited to one or more zones	Present
2011	Jul-Dec-2011	Europe	France	Rabbit haemorrhagic disease	Wild	Disease limited to one or more zones	Present
2011	Jan-Jun-2011	Europe	Ireland	Rabbit haemorrhagic disease	Domestic	Disease present	Present
2011	Jan-Jun-2011	Europe	Ireland	Rabbit haemorrhagic disease	Wild	Disease present	Present
2011	Jul-Dec-2011	Europe	Ireland	Rabbit haemorrhagic disease	Domestic	Disease present	Present
2011	Jul-Dec-2011	Europe	Ireland	Rabbit haemorrhagic disease	Wild	Disease present	Present
2011	Jan-Jun-2011	Europe	Italy	Rabbit haemorrhagic disease	Domestic	Disease limited to one or more zones	Present
2011	Jul-Dec-2011	Europe	Italy	Rabbit haemorrhagic disease	Domestic	Disease limited to one or more zones	Present
2011	Jul-Dec-2011	Europe	Italy	Rabbit haemorrhagic disease	Wild	Disease limited to one or more zones	Present
2011	Jan-Jun-2011	Europe	Malta	Rabbit haemorrhagic disease	Domestic	Disease present	Present
2011	Jan-Jun-2011	Europe	Malta	Rabbit haemorrhagic disease	Wild	Disease present	Present
2011	Jul-Dec-2011	Europe	Malta	Rabbit haemorrhagic disease	Domestic	Disease present	Present
2011	Jul-Dec-2011	Europe	Malta	Rabbit haemorrhagic disease	Wild	Disease present	Present
2011	Jan-Jun-2011	Europe	The Low Countries	Rabbit haemorrhagic disease	Wild	Disease present	Present
2011	Jan-Jun-2011	Europe	Portugal	Rabbit haemorrhagic disease	Domestic	Disease present	Present
2011	Jul-Dec-2011	Europe	Portugal	Rabbit haemorrhagic disease	Domestic	Disease present	Present
2011	Jan-Jun-2011	Europe	United Kingdom	Rabbit haemorrhagic disease	Domestic	Disease present	Present
2011	Jan-Jun-2011	Europe	United Kingdom	Rabbit haemorrhagic disease	Wild	Disease present	Present
2011	Jul-Dec-2011	Europe	United Kingdom	Rabbit haemorrhagic disease	Domestic	Disease present	Present
2011	Jul-Dec-2011	Europe	United Kingdom	Rabbit haemorrhagic disease	Wild	Disease present	Present
2011	Jan-Jun-2011	Europe	Russia	Rabbit haemorrhagic disease	Domestic	Disease present	Present
2011	Jul-Dec-2011	Europe	Russia	Rabbit haemorrhagic disease	Domestic	Disease present	Present
2011	Jan-Jun-2011	Europe	Sweden	Rabbit haemorrhagic disease	Domestic	Disease present	Present
2011	Jan-Jun-2011	Europe	Sweden	Rabbit haemorrhagic disease	Wild	Disease limited to one or more zones	Present
2011	Jul-Dec-2011	Europe	Sweden	Rabbit haemorrhagic disease	Wild	Disease limited to one or more zones	Present
2011	Jan-Jun-2011	Oceania	Australia	Rabbit haemorrhagic disease	Domestic	Disease present	Present
2011	Jan-Jun-2011	Oceania	Australia	Rabbit haemorrhagic disease	Wild	Disease present	Present
2011	Jul-Dec-2011	Oceania	Australia	Rabbit haemorrhagic disease	Domestic	Disease present	Present
2011	Jul-Dec-2011	Oceania	Australia	Rabbit haemorrhagic disease	Wild	Disease present	Present
2011	Jan-Jun-2011	Oceania	New Zealand	Rabbit haemorrhagic disease	Domestic	Disease present	Present
2011	Jan-Jun-2011	Oceania	New Zealand	Rabbit haemorrhagic disease	Wild	Disease present	Present
2011	Jul-Dec-2011	Oceania	New Zealand	Rabbit haemorrhagic disease	Domestic	Disease present	Present
2011	Jul-Dec-2011	Oceania	New Zealand	Rabbit haemorrhagic disease	Wild	Disease present	Present
2010	Jan-Jun-2010	Africa	Reunion	Rabbit haemorrhagic disease	Domestic	Disease present	Present
2010	Jul-Dec-2010	Africa	Reunion	Rabbit haemorrhagic disease	Domestic	Disease present	Present
2010	Jan-Jun-2010	Americas	Cuba	Rabbit haemorrhagic disease	Domestic	Disease limited to one or more zones	Present
2010	Jul-Dec-2010	Americas	Cuba	Rabbit haemorrhagic disease	Domestic	Disease present	Present
2010	Jan-Jun-2010	Americas	United States of America	Rabbit haemorrhagic disease	Domestic	Disease present	Present
2010	Jan-Jun-2010	Asia	China (People's Republic)	Rabbit haemorrhagic disease	Domestic	Disease limited to one or more zones	Present
2010	Jul-Dec-2010	Asia	China (People's Republic)	Rabbit haemorrhagic disease	Domestic	Disease limited to one or more zones	Present
2010	Jan-Jun-2010	Asia	Cyprus	Rabbit haemorrhagic disease	Domestic	Disease present	Present
2010	Jul-Dec-2010	Asia	Cyprus	Rabbit haemorrhagic disease	Domestic	Disease present	Present
2010	Jan-Jun-2010	Asia	Korea (Republic of)	Rabbit haemorrhagic disease	Domestic	Disease present	Present
2010	Jan-Jun-2010	Asia	Korea (Democratic People's Republic)	Rabbit haemorrhagic disease	Domestic	Disease limited to one or more zones	Present
2010	Jul-Dec-2010	Asia	Korea (Democratic People's Republic)	Rabbit haemorrhagic disease	Domestic	Disease limited to one or more zones	Present
2010	Jan-Jun-2010	Asia	Mongolia	Rabbit haemorrhagic disease	Domestic	Infection/infestation	Present
2010	Jul-Dec-2010	Asia	Mongolia	Rabbit haemorrhagic disease	Domestic	Infection/infestation	Present
2010	Jan-Jun-2010	Europe	Albania	Rabbit haemorrhagic disease	Wild	Infection/infestation	Present
2010	Jul-Dec-2010	Europe	Albania	Rabbit haemorrhagic disease	Wild	Infection/infestation	Present
2010	Jan-Jun-2010	Europe	Czech Republic	Rabbit haemorrhagic disease	Domestic	Disease present	Present
2010	Jul-Dec-2010	Europe	Czech Republic	Rabbit haemorrhagic disease	Domestic	Disease present	Present
2010	Jan-Jun-2010	Europe	Spain	Rabbit haemorrhagic disease	Domestic	Disease limited to one or more zones	Present
2010	Jan-Jun-2010	Europe	Spain	Rabbit haemorrhagic disease	Wild	Disease limited to one or more zones	Present
2010	Jul-Dec-2010	Europe	Spain	Rabbit haemorrhagic disease	Domestic	Infection/infestation	Present
2010	Jul-Dec-2010	Europe	Spain	Rabbit haemorrhagic disease	Wild	Infection/infestation	Present
2010	Jan-Jun-2010	Europe	France	Rabbit haemorrhagic disease	Wild	Disease limited to one or more zones	Present
2010	Jul-Dec-2010	Europe	France	Rabbit haemorrhagic disease	Wild	Disease limited to one or more zones	Present
2010	Jan-Jun-2010	Europe	Greece	Rabbit haemorrhagic disease	Domestic	Disease limited to one or more zones	Present
2010	Jan-Jun-2010	Europe	Hungary	Rabbit haemorrhagic disease	Domestic	Disease limited to one or more zones	Present
2010	Jul-Dec-2010	Europe	Ireland	Rabbit haemorrhagic disease	Domestic	Disease present	Present
2010	Jul-Dec-2010	Europe	Ireland	Rabbit haemorrhagic disease	Wild	Disease present	Present
2010	Jan-Jun-2010	Europe	Italy	Rabbit haemorrhagic disease	Domestic	Disease present	Present
2010	Jul-Dec-2010	Europe	Italy	Rabbit haemorrhagic disease	Domestic	Disease present	Present
2010	Jul-Dec-2010	Europe	Italy	Rabbit haemorrhagic disease	Wild	Disease limited to one or more zones	Present
2010	Jan-Jun-2010	Europe	Malta	Rabbit haemorrhagic disease	Domestic	Disease present	Present
2010	Jan-Jun-2010	Europe	Malta	Rabbit haemorrhagic disease	Wild	Disease present	Present
2010	Jul-Dec-2010	Europe	Malta	Rabbit haemorrhagic disease	Domestic	Disease present	Present
2010	Jul-Dec-2010	Europe	Malta	Rabbit haemorrhagic disease	Wild	Disease present	Present
2010	Jul-Dec-2010	Europe	Poland	Rabbit haemorrhagic disease	Domestic	Disease present	Present
2010	Jan-Jun-2010	Europe	United Kingdom	Rabbit haemorrhagic disease	Domestic	Disease present	Present
2010	Jan-Jun-2010	Europe	United Kingdom	Rabbit haemorrhagic disease	Wild	Disease present	Present
2010	Jul-Dec-2010	Europe	United Kingdom	Rabbit haemorrhagic disease	Domestic	Disease present	Present
2010	Jul-Dec-2010	Europe	United Kingdom	Rabbit haemorrhagic disease	Wild	Disease present	Present
2010	Jan-Jun-2010	Europe	Russia	Rabbit haemorrhagic disease	Domestic	Disease present	Present
2010	Jul-Dec-2010	Europe	Russia	Rabbit haemorrhagic disease	Domestic	Disease present	Present
2010	Jul-Dec-2010	Europe	Sweden	Rabbit haemorrhagic disease	Wild	Disease present	Present
2010	Jan-Jun-2010	Oceania	Australia	Rabbit haemorrhagic disease	Domestic	Disease present	Present
2010	Jan-Jun-2010	Oceania	Australia	Rabbit haemorrhagic disease	Wild	Disease present	Present
2010	Jul-Dec-2010	Oceania	Australia	Rabbit haemorrhagic disease	Domestic	Disease present	Present
2010	Jul-Dec-2010	Oceania	Australia	Rabbit haemorrhagic disease	Wild	Disease present	Present
2010	Jan-Jun-2010	Oceania	New Zealand	Rabbit haemorrhagic disease	Domestic	Disease present	Present
2010	Jan-Jun-2010	Oceania	New Zealand	Rabbit haemorrhagic disease	Wild	Disease present	Present
2010	Jul-Dec-2010	Oceania	New Zealand	Rabbit haemorrhagic disease	Domestic	Disease present	Present
2010	Jul-Dec-2010	Oceania	New Zealand	Rabbit haemorrhagic disease	Wild	Disease present	Present
2009	Jan-Jun-2009	Africa	Egypt	Rabbit haemorrhagic disease	Domestic	Disease present	Present
2009	Jan-Jun-2009	Africa	Libya	Rabbit haemorrhagic disease	Domestic	Disease present	Present
2009	Jan-Jun-2009	Africa	Reunion	Rabbit haemorrhagic disease	Domestic	Disease present	Present
2009	Jul-Dec-2009	Africa	Reunion	Rabbit haemorrhagic disease	Domestic	Disease present	Present
2009	Jan-Jun-2009	Africa	Tunisia	Rabbit haemorrhagic disease	Domestic	Disease present	Present
2009	Jan-Jun-2009	Asia	China (People's Republic)	Rabbit haemorrhagic disease	Domestic	Disease limited to one or more zones	Present
2009	Jul-Dec-2009	Asia	China (People's Republic)	Rabbit haemorrhagic disease	Domestic	Disease limited to one or more zones	Present
2009	Jan-Jun-2009	Asia	Cyprus	Rabbit haemorrhagic disease	Domestic	Disease present	Present
2009	Jul-Dec-2009	Asia	Cyprus	Rabbit haemorrhagic disease	Domestic	Disease present	Present
2009	Jul-Dec-2009	Asia	Korea (Democratic People's Republic)	Rabbit haemorrhagic disease	Domestic	Disease limited to one or more zones	Present
2009	Jan-Jun-2009	Asia	Mongolia	Rabbit haemorrhagic disease	Domestic	Infection/infestation	Present
2009	Jul-Dec-2009	Asia	Mongolia	Rabbit haemorrhagic disease	Domestic	Infection/infestation	Present
2009	Jul-Dec-2009	Europe	Albania	Rabbit haemorrhagic disease	Wild	Disease present	Present
2009	Jan-Jun-2009	Europe	Belgium	Rabbit haemorrhagic disease	Domestic	Disease present	Present
2009	Jan-Jun-2009	Europe	Czech Republic	Rabbit haemorrhagic disease	Domestic	Disease present	Present
2009	Jul-Dec-2009	Europe	Czech Republic	Rabbit haemorrhagic disease	Domestic	Disease present	Present
2009	Jan-Jun-2009	Europe	Spain	Rabbit haemorrhagic disease	Domestic	Disease limited to one or more zones	Present
2009	Jan-Jun-2009	Europe	Spain	Rabbit haemorrhagic disease	Wild	Disease limited to one or more zones	Present
2009	Jul-Dec-2009	Europe	Spain	Rabbit haemorrhagic disease	Domestic	Disease limited to one or more zones	Present
2009	Jul-Dec-2009	Europe	Spain	Rabbit haemorrhagic disease	Wild	Disease limited to one or more zones	Present
2009	Jan-Jun-2009	Europe	France	Rabbit haemorrhagic disease	Wild	Disease limited to one or more zones	Present
2009	Jul-Dec-2009	Europe	France	Rabbit haemorrhagic disease	Wild	Disease limited to one or more zones	Present
2009	Jul-Dec-2009	Europe	Hungary	Rabbit haemorrhagic disease	Domestic	Disease limited to one or more zones	Present
2009	Jan-Jun-2009	Europe	Ireland	Rabbit haemorrhagic disease	Domestic	Disease present	Present
2009	Jan-Jun-2009	Europe	Ireland	Rabbit haemorrhagic disease	Wild	Disease present	Present
2009	Jul-Dec-2009	Europe	Ireland	Rabbit haemorrhagic disease	Domestic	Disease present	Present
2009	Jul-Dec-2009	Europe	Ireland	Rabbit haemorrhagic disease	Wild	Disease present	Present
2009	Jan-Jun-2009	Europe	Italy	Rabbit haemorrhagic disease	Domestic	Disease present	Present
2009	Jan-Jun-2009	Europe	Italy	Rabbit haemorrhagic disease	Wild	Disease limited to one or more zones	Present
2009	Jul-Dec-2009	Europe	Italy	Rabbit haemorrhagic disease	Domestic	Disease present	Present
2009	Jan-Jun-2009	Europe	Luxembourg	Rabbit haemorrhagic disease	Domestic	Disease present	Present
2009	Jan-Jun-2009	Europe	Malta	Rabbit haemorrhagic disease	Domestic	Disease present	Present
2009	Jan-Jun-2009	Europe	Malta	Rabbit haemorrhagic disease	Wild	Disease present	Present
2009	Jul-Dec-2009	Europe	Malta	Rabbit haemorrhagic disease	Domestic	Disease present	Present
2009	Jul-Dec-2009	Europe	Malta	Rabbit haemorrhagic disease	Wild	Disease present	Present
2009	Jan-Jun-2009	Europe	Moldavia	Rabbit haemorrhagic disease	Domestic	Disease limited to one or more zones	Present
2009	Jul-Dec-2009	Europe	Moldavia	Rabbit haemorrhagic disease	Domestic	Disease limited to one or more zones	Present
2009	Jan-Jun-2009	Europe	Portugal	Rabbit haemorrhagic disease	Domestic	Disease present	Present
2009	Jan-Jun-2009	Europe	United Kingdom	Rabbit haemorrhagic disease	Wild	Disease present	Present
2009	Jan-Jun-2009	Europe	Russia	Rabbit haemorrhagic disease	Domestic	Disease limited to one or more zones	Present
2009	Jul-Dec-2009	Europe	Russia	Rabbit haemorrhagic disease	Domestic	Disease present	Present
2009	Jan-Jun-2009	Europe	Sweden	Rabbit haemorrhagic disease	Domestic	Disease present	Present
2009	Jul-Dec-2009	Europe	Sweden	Rabbit haemorrhagic disease	Domestic	Disease present	Present
2009	Jan-Jun-2009	Europe	Ukraine	Rabbit haemorrhagic disease	Domestic	Disease limited to one or more zones	Present
2009	Jan-Jun-2009	Europe	Ukraine	Rabbit haemorrhagic disease	Wild	Disease limited to one or more zones	Present
2009	Jul-Dec-2009	Europe	Ukraine	Rabbit haemorrhagic disease	Domestic	Infection/infestation	Present
2009	Jan-Jun-2009	Oceania	Australia	Rabbit haemorrhagic disease	Domestic	Disease present	Present
2009	Jan-Jun-2009	Oceania	Australia	Rabbit haemorrhagic disease	Wild	Disease present	Present
2009	Jul-Dec-2009	Oceania	Australia	Rabbit haemorrhagic disease	Domestic	Disease present	Present
2009	Jul-Dec-2009	Oceania	Australia	Rabbit haemorrhagic disease	Wild	Disease present	Present
2009	Jan-Jun-2009	Oceania	New Zealand	Rabbit haemorrhagic disease	Domestic	Disease present	Present
2009	Jan-Jun-2009	Oceania	New Zealand	Rabbit haemorrhagic disease	Wild	Disease present	Present
2009	Jul-Dec-2009	Oceania	New Zealand	Rabbit haemorrhagic disease	Domestic	Disease present	Present
2009	Jul-Dec-2009	Oceania	New Zealand	Rabbit haemorrhagic disease	Wild	Disease present	Present
2008	Jan-Jun-2008	Africa	Egypt	Rabbit haemorrhagic disease	Domestic	Disease present	Present
2008	Jul-Dec-2008	Africa	Egypt	Rabbit haemorrhagic disease	Domestic	Disease present	Present
2008	Jan-Jun-2008	Africa	Reunion	Rabbit haemorrhagic disease	Domestic	Disease present	Present
2008	Jan-Jun-2008	Africa	Reunion	Rabbit haemorrhagic disease	Wild	Disease present	Present
2008	Jul-Dec-2008	Africa	Reunion	Rabbit haemorrhagic disease	Domestic	Disease present	Present
2008	Jul-Dec-2008	Africa	Reunion	Rabbit haemorrhagic disease	Wild	Disease present	Present
2008	Jan-Jun-2008	Africa	Tunisia	Rabbit haemorrhagic disease	Domestic	Disease present	Present
2008	Jul-Dec-2008	Africa	Tunisia	Rabbit haemorrhagic disease	Domestic	Disease present	Present
2008	Jan-Jun-2008	Americas	United States of America	Rabbit haemorrhagic disease	Domestic	Disease limited to one or more zones	Present
2008	Jan-Jun-2008	Asia	China (People's Republic)	Rabbit haemorrhagic disease	Domestic	Disease limited to one or more zones	Present
2008	Jul-Dec-2008	Asia	China (People's Republic)	Rabbit haemorrhagic disease	Domestic	Disease limited to one or more zones	Present
2008	Jan-Jun-2008	Asia	Cyprus	Rabbit haemorrhagic disease	Domestic	Disease present	Present
2008	Jul-Dec-2008	Asia	Cyprus	Rabbit haemorrhagic disease	Domestic	Disease present	Present
2008	Jan-Jun-2008	Europe	Czech Republic	Rabbit haemorrhagic disease	Domestic	Disease present	Present
2008	Jan-Jun-2008	Europe	Czech Republic	Rabbit haemorrhagic disease	Wild	Disease present	Present
2008	Jul-Dec-2008	Europe	Czech Republic	Rabbit haemorrhagic disease	Domestic	Disease present	Present
2008	Jul-Dec-2008	Europe	Czech Republic	Rabbit haemorrhagic disease	Wild	Disease present	Present
2008	Jan-Jun-2008	Europe	Spain	Rabbit haemorrhagic disease	Domestic	Disease limited to one or more zones	Present
2008	Jul-Dec-2008	Europe	Spain	Rabbit haemorrhagic disease	Domestic	Disease limited to one or more zones	Present
2008	Jan-Jun-2008	Europe	Hungary	Rabbit haemorrhagic disease	Domestic	Disease limited to one or more zones	Present
2008	Jul-Dec-2008	Europe	Hungary	Rabbit haemorrhagic disease	Domestic	Disease limited to one or more zones	Present
2008	Jul-Dec-2008	Europe	Hungary	Rabbit haemorrhagic disease	Wild	Disease limited to one or more zones	Present
2008	Jan-Jun-2008	Europe	Italy	Rabbit haemorrhagic disease	Domestic	Disease present	Present
2008	Jul-Dec-2008	Europe	Italy	Rabbit haemorrhagic disease	Domestic	Disease present	Present
2008	Jan-Jun-2008	Europe	Luxembourg	Rabbit haemorrhagic disease	Domestic	Disease present	Present
2008	Jan-Jun-2008	Europe	Luxembourg	Rabbit haemorrhagic disease	Wild	Disease present	Present
2008	Jul-Dec-2008	Europe	Luxembourg	Rabbit haemorrhagic disease	Domestic	Disease present	Present
2008	Jul-Dec-2008	Europe	Luxembourg	Rabbit haemorrhagic disease	Wild	Disease present	Present
2008	Jul-Dec-2008	Europe	Malta	Rabbit haemorrhagic disease	Domestic	Disease present	Present
2008	Jul-Dec-2008	Europe	Malta	Rabbit haemorrhagic disease	Wild	Disease present	Present
2008	Jan-Jun-2008	Europe	Moldavia	Rabbit haemorrhagic disease	Domestic	Disease limited to one or more zones	Present
2008	Jan-Jun-2008	Europe	Moldavia	Rabbit haemorrhagic disease	Wild	Disease limited to one or more zones	Present
2008	Jul-Dec-2008	Europe	Moldavia	Rabbit haemorrhagic disease	Domestic	Disease limited to one or more zones	Present
2008	Jul-Dec-2008	Europe	Moldavia	Rabbit haemorrhagic disease	Wild	Disease limited to one or more zones	Present
2008	Jan-Jun-2008	Europe	Portugal	Rabbit haemorrhagic disease	Domestic	Disease present	Present
2008	Jul-Dec-2008	Europe	Portugal	Rabbit haemorrhagic disease	Domestic	Disease present	Present
2008	Jul-Dec-2008	Europe	Russia	Rabbit haemorrhagic disease	Domestic	Disease limited to one or more zones	Present
2008	Jul-Dec-2008	Europe	Sweden	Rabbit haemorrhagic disease	Domestic	Disease present	Present
2008	Jul-Dec-2008	Europe	Sweden	Rabbit haemorrhagic disease	Wild	Disease present	Present
2008	Jul-Dec-2008	Europe	Switzerland	Rabbit haemorrhagic disease	Domestic	Disease present	Present
2008	Jan-Jun-2008	Oceania	Australia	Rabbit haemorrhagic disease	Domestic	Disease present	Present
2008	Jan-Jun-2008	Oceania	Australia	Rabbit haemorrhagic disease	Wild	Disease present	Present
2008	Jul-Dec-2008	Oceania	Australia	Rabbit haemorrhagic disease	Domestic	Disease present	Present
2008	Jul-Dec-2008	Oceania	Australia	Rabbit haemorrhagic disease	Wild	Disease present	Present
2008	Jan-Jun-2008	Oceania	New Zealand	Rabbit haemorrhagic disease	Domestic	Disease present	Present
2008	Jan-Jun-2008	Oceania	New Zealand	Rabbit haemorrhagic disease	Wild	Disease present	Present
2008	Jul-Dec-2008	Oceania	New Zealand	Rabbit haemorrhagic disease	Domestic	Disease present	Present
2008	Jul-Dec-2008	Oceania	New Zealand	Rabbit haemorrhagic disease	Wild	Disease present	Present
2007	Jan-Jun-2007	Africa	Libya	Rabbit haemorrhagic disease	Domestic	Disease present	Present
2007	Jul-Dec-2007	Africa	Libya	Rabbit haemorrhagic disease	Domestic	Disease present	Present
2007	Jul-Dec-2007	Africa	Libya	Rabbit haemorrhagic disease	Wild	Disease present	Present
2007	Jul-Dec-2007	Africa	Reunion	Rabbit haemorrhagic disease	Domestic	Disease present	Present
2007	Jan-Jun-2007	Africa	Tunisia	Rabbit haemorrhagic disease	Domestic	Disease present	Present
2007	Jul-Dec-2007	Africa	Tunisia	Rabbit haemorrhagic disease	Domestic	Disease present	Present
2007	Jan-Jun-2007	Asia	China (People's Republic)	Rabbit haemorrhagic disease	Domestic	Disease limited to one or more zones	Present
2007	Jul-Dec-2007	Asia	China (People's Republic)	Rabbit haemorrhagic disease	Domestic	Disease limited to one or more zones	Present
2007	Jan-Jun-2007	Asia	Cyprus	Rabbit haemorrhagic disease	Domestic	Disease present	Present
2007	Jul-Dec-2007	Asia	Cyprus	Rabbit haemorrhagic disease	Domestic	Disease present	Present
2007	Jan-Jun-2007	Asia	Korea (Republic of)	Rabbit haemorrhagic disease	Domestic	Disease present	Present
2007	Jan-Jun-2007	Asia	Korea (Republic of)	Rabbit haemorrhagic disease	Wild	Disease present	Present
2007	Jan-Jun-2007	Asia	Kyrgyzstan	Rabbit haemorrhagic disease	Domestic	Disease present	Present
2007	Jan-Jun-2007	Asia	Kyrgyzstan	Rabbit haemorrhagic disease	Wild	Disease present	Present
2007	Jan-Jun-2007	Europe	Andorra	Rabbit haemorrhagic disease	Domestic	Disease present	Present
2007	Jan-Jun-2007	Europe	Andorra	Rabbit haemorrhagic disease	Wild	Disease present	Present
2007	Jul-Dec-2007	Europe	Andorra	Rabbit haemorrhagic disease	Domestic	Disease present	Present
2007	Jul-Dec-2007	Europe	Andorra	Rabbit haemorrhagic disease	Wild	Disease present	Present
2007	Jan-Jun-2007	Europe	Czech Republic	Rabbit haemorrhagic disease	Domestic	Disease present	Present
2007	Jan-Jun-2007	Europe	Czech Republic	Rabbit haemorrhagic disease	Wild	Disease present	Present
2007	Jul-Dec-2007	Europe	Czech Republic	Rabbit haemorrhagic disease	Domestic	Disease present	Present
2007	Jul-Dec-2007	Europe	Czech Republic	Rabbit haemorrhagic disease	Wild	Disease present	Present
2007	Jan-Jun-2007	Europe	Slovenia	Rabbit haemorrhagic disease	Domestic	Disease present	Present
2007	Jan-Jun-2007	Europe	Spain	Rabbit haemorrhagic disease	Domestic	Disease limited to one or more zones	Present
2007	Jul-Dec-2007	Europe	Spain	Rabbit haemorrhagic disease	Domestic	Disease limited to one or more zones	Present
2007	Jul-Dec-2007	Europe	Hungary	Rabbit haemorrhagic disease	Domestic	Disease limited to one or more zones	Present
2007	Jan-Jun-2007	Europe	Ireland	Rabbit haemorrhagic disease	Domestic	Disease present	Present
2007	Jan-Jun-2007	Europe	Ireland	Rabbit haemorrhagic disease	Wild	Disease present	Present
2007	Jul-Dec-2007	Europe	Ireland	Rabbit haemorrhagic disease	Domestic	Disease present	Present
2007	Jul-Dec-2007	Europe	Ireland	Rabbit haemorrhagic disease	Wild	Disease present	Present
2007	Jan-Jun-2007	Europe	Italy	Rabbit haemorrhagic disease	Domestic	Disease present	Present
2007	Jul-Dec-2007	Europe	Italy	Rabbit haemorrhagic disease	Domestic	Disease present	Present
2007	Jan-Jun-2007	Europe	The Low Countries	Rabbit haemorrhagic disease	Domestic	Disease present	Present
2007	Jan-Jun-2007	Europe	The Low Countries	Rabbit haemorrhagic disease	Wild	Disease present	Present
2007	Jan-Jun-2007	Europe	Portugal	Rabbit haemorrhagic disease	Domestic	Disease present	Present
2007	Jul-Dec-2007	Europe	Portugal	Rabbit haemorrhagic disease	Domestic	Disease present	Present
2007	Jan-Jun-2007	Europe	United Kingdom	Rabbit haemorrhagic disease	Domestic	Disease present	Present
2007	Jan-Jun-2007	Europe	United Kingdom	Rabbit haemorrhagic disease	Wild	Disease present	Present
2007	Jul-Dec-2007	Europe	United Kingdom	Rabbit haemorrhagic disease	Domestic	Disease present	Present
2007	Jul-Dec-2007	Europe	United Kingdom	Rabbit haemorrhagic disease	Wild	Disease present	Present
2007	Jan-Jun-2007	Europe	Russia	Rabbit haemorrhagic disease	Domestic	Disease present	Present
2007	Jul-Dec-2007	Europe	Russia	Rabbit haemorrhagic disease	Domestic	Disease present	Present
2007	Jan-Jun-2007	Europe	Switzerland	Rabbit haemorrhagic disease	Domestic	Disease present	Present
2007	Jan-Jun-2007	Oceania	Australia	Rabbit haemorrhagic disease	Domestic	Disease present	Present
2007	Jan-Jun-2007	Oceania	Australia	Rabbit haemorrhagic disease	Wild	Disease present	Present
2007	Jul-Dec-2007	Oceania	Australia	Rabbit haemorrhagic disease	Domestic	Disease present	Present
2007	Jul-Dec-2007	Oceania	Australia	Rabbit haemorrhagic disease	Wild	Disease present	Present
2007	Jan-Jun-2007	Oceania	New Zealand	Rabbit haemorrhagic disease	Domestic	Disease present	Present
2007	Jan-Jun-2007	Oceania	New Zealand	Rabbit haemorrhagic disease	Wild	Disease present	Present
2007	Jul-Dec-2007	Oceania	New Zealand	Rabbit haemorrhagic disease	Domestic	Disease present	Present
2007	Jul-Dec-2007	Oceania	New Zealand	Rabbit haemorrhagic disease	Wild	Disease present	Present
2006	Jan-Jun-2006	Africa	Libya	Rabbit haemorrhagic disease	Domestic	Disease present	Present
2006	Jan-Jun-2006	Africa	Libya	Rabbit haemorrhagic disease	Wild	Disease present	Present
2006	Jul-Dec-2006	Africa	Libya	Rabbit haemorrhagic disease	Domestic	Disease present	Present
2006	Jul-Dec-2006	Africa	Libya	Rabbit haemorrhagic disease	Wild	Disease present	Present
2006	Jan-Jun-2006	Africa	Tunisia	Rabbit haemorrhagic disease	Domestic	Disease present	Present
2006	Jul-Dec-2006	Africa	Tunisia	Rabbit haemorrhagic disease	Domestic	Disease present	Present
2006	Jan-Jun-2006	Americas	Cuba	Rabbit haemorrhagic disease	Domestic	Disease limited to one or more zones	Present
2006	Jan-Jun-2006	Americas	Cuba	Rabbit haemorrhagic disease	Wild	Disease limited to one or more zones	Present
2006	Jul-Dec-2006	Americas	Cuba	Rabbit haemorrhagic disease	Domestic	Disease limited to one or more zones	Present
2006	Jul-Dec-2006	Americas	Cuba	Rabbit haemorrhagic disease	Wild	Disease limited to one or more zones	Present
2006	Jan-Jun-2006	Asia	China (People's Republic)	Rabbit haemorrhagic disease	Domestic	Disease limited to one or more zones	Present
2006	Jul-Dec-2006	Asia	China (People's Republic)	Rabbit haemorrhagic disease	Domestic	Disease limited to one or more zones	Present
2006	Jul-Dec-2006	Asia	Cyprus	Rabbit haemorrhagic disease	Domestic	Disease present	Present
2006	Jul-Dec-2006	Asia	Cyprus	Rabbit haemorrhagic disease	Wild	Disease present	Present
2006	Jan-Jun-2006	Asia	Korea (Republic of)	Rabbit haemorrhagic disease	Domestic	Disease present	Present
2006	Jan-Jun-2006	Asia	Korea (Republic of)	Rabbit haemorrhagic disease	Wild	Disease present	Present
2006	Jul-Dec-2006	Asia	Israel	Rabbit haemorrhagic disease	Domestic	Disease present	Present
2006	Jan-Jun-2006	Asia	Kyrgyzstan	Rabbit haemorrhagic disease	Domestic	Disease limited to one or more zones	Present
2006	Jan-Jun-2006	Asia	Kyrgyzstan	Rabbit haemorrhagic disease	Wild	Disease limited to one or more zones	Present
2006	Jan-Jun-2006	Europe	Germany	Rabbit haemorrhagic disease	Domestic	Disease present	Present
2006	Jan-Jun-2006	Europe	Germany	Rabbit haemorrhagic disease	Wild	Disease present	Present
2006	Jul-Dec-2006	Europe	Germany	Rabbit haemorrhagic disease	Domestic	Disease present	Present
2006	Jan-Jun-2006	Europe	Czech Republic	Rabbit haemorrhagic disease	Domestic	Disease present	Present
2006	Jan-Jun-2006	Europe	Czech Republic	Rabbit haemorrhagic disease	Wild	Disease present	Present
2006	Jul-Dec-2006	Europe	Czech Republic	Rabbit haemorrhagic disease	Domestic	Disease present	Present
2006	Jul-Dec-2006	Europe	Czech Republic	Rabbit haemorrhagic disease	Wild	Disease present	Present
2006	Jan-Jun-2006	Europe	Spain	Rabbit haemorrhagic disease	Domestic	Disease limited to one or more zones	Present
2006	Jan-Jun-2006	Europe	Spain	Rabbit haemorrhagic disease	Wild	Disease limited to one or more zones	Present
2006	Jul-Dec-2006	Europe	Spain	Rabbit haemorrhagic disease	Domestic	Disease limited to one or more zones	Present
2006	Jan-Jun-2006	Europe	France	Rabbit haemorrhagic disease	Domestic	Disease present	Present
2006	Jan-Jun-2006	Europe	France	Rabbit haemorrhagic disease	Wild	Disease present	Present
2006	Jul-Dec-2006	Europe	France	Rabbit haemorrhagic disease	Domestic	Disease present	Present
2006	Jul-Dec-2006	Europe	France	Rabbit haemorrhagic disease	Wild	Disease present	Present
2006	Jan-Jun-2006	Europe	Greece	Rabbit haemorrhagic disease	Domestic	Disease limited to one or more zones	Present
2006	Jan-Jun-2006	Europe	Hungary	Rabbit haemorrhagic disease	Domestic	Disease limited to one or more zones	Present
2006	Jul-Dec-2006	Europe	Hungary	Rabbit haemorrhagic disease	Domestic	Disease limited to one or more zones	Present
2006	Jan-Jun-2006	Europe	Ireland	Rabbit haemorrhagic disease	Domestic	Disease present	Present
2006	Jan-Jun-2006	Europe	Ireland	Rabbit haemorrhagic disease	Wild	Disease present	Present
2006	Jul-Dec-2006	Europe	Ireland	Rabbit haemorrhagic disease	Domestic	Disease present	Present
2006	Jul-Dec-2006	Europe	Ireland	Rabbit haemorrhagic disease	Wild	Disease present	Present
2006	Jan-Jun-2006	Europe	Italy	Rabbit haemorrhagic disease	Domestic	Disease present	Present
2006	Jan-Jun-2006	Europe	Italy	Rabbit haemorrhagic disease	Wild	Disease present	Present
2006	Jul-Dec-2006	Europe	Italy	Rabbit haemorrhagic disease	Domestic	Disease present	Present
2006	Jan-Jun-2006	Europe	Luxembourg	Rabbit haemorrhagic disease	Domestic	Disease present	Present
2006	Jul-Dec-2006	Europe	Luxembourg	Rabbit haemorrhagic disease	Domestic	Disease present	Present
2006	Jan-Jun-2006	Europe	Malta	Rabbit haemorrhagic disease	Domestic	Disease present	Present
2006	Jan-Jun-2006	Europe	Malta	Rabbit haemorrhagic disease	Wild	Disease present	Present
2006	Jul-Dec-2006	Europe	Malta	Rabbit haemorrhagic disease	Domestic	Disease present	Present
2006	Jul-Dec-2006	Europe	Malta	Rabbit haemorrhagic disease	Wild	Disease present	Present
2006	Jan-Jun-2006	Europe	The Low Countries	Rabbit haemorrhagic disease	Domestic	Disease present	Present
2006	Jan-Jun-2006	Europe	The Low Countries	Rabbit haemorrhagic disease	Wild	Disease present	Present
2006	Jul-Dec-2006	Europe	The Low Countries	Rabbit haemorrhagic disease	Domestic	Disease present	Present
2006	Jul-Dec-2006	Europe	The Low Countries	Rabbit haemorrhagic disease	Wild	Disease present	Present
2006	Jan-Jun-2006	Europe	Portugal	Rabbit haemorrhagic disease	Domestic	Disease present	Present
2006	Jul-Dec-2006	Europe	Portugal	Rabbit haemorrhagic disease	Domestic	Disease present	Present
2006	Jan-Jun-2006	Europe	United Kingdom	Rabbit haemorrhagic disease	Domestic	Disease present	Present
2006	Jan-Jun-2006	Europe	United Kingdom	Rabbit haemorrhagic disease	Wild	Disease present	Present
2006	Jul-Dec-2006	Europe	United Kingdom	Rabbit haemorrhagic disease	Domestic	Disease present	Present
2006	Jul-Dec-2006	Europe	United Kingdom	Rabbit haemorrhagic disease	Wild	Disease present	Present
2006	Jan-Jun-2006	Europe	Rumania	Rabbit haemorrhagic disease	Domestic	Disease limited to one or more zones	Present
2006	Jan-Jun-2006	Europe	Russia	Rabbit haemorrhagic disease	Domestic	Disease present	Present
2006	Jul-Dec-2006	Europe	Russia	Rabbit haemorrhagic disease	Domestic	Disease present	Present
2006	Jan-Jun-2006	Europe	Sweden	Rabbit haemorrhagic disease	Domestic	Disease present	Present
2006	Jan-Jun-2006	Europe	Switzerland	Rabbit haemorrhagic disease	Domestic	Disease present	Present
2006	Jan-Jun-2006	Oceania	Australia	Rabbit haemorrhagic disease	Domestic	Disease present	Present
2006	Jan-Jun-2006	Oceania	Australia	Rabbit haemorrhagic disease	Wild	Disease present	Present
2006	Jul-Dec-2006	Oceania	Australia	Rabbit haemorrhagic disease	Domestic	Disease present	Present
2006	Jul-Dec-2006	Oceania	Australia	Rabbit haemorrhagic disease	Wild	Disease present	Present
2006	Jan-Jun-2006	Oceania	New Zealand	Rabbit haemorrhagic disease	Domestic	Disease present	Present
2006	Jan-Jun-2006	Oceania	New Zealand	Rabbit haemorrhagic disease	Wild	Disease present	Present
2006	Jul-Dec-2006	Oceania	New Zealand	Rabbit haemorrhagic disease	Domestic	Disease present	Present
2006	Jul-Dec-2006	Oceania	New Zealand	Rabbit haemorrhagic disease	Wild	Disease present	Present
2005	Jan-Jun-2005	Africa	Tunisia	Rabbit haemorrhagic disease	Domestic	Disease present	Present
2005	Jul-Dec-2005	Africa	Tunisia	Rabbit haemorrhagic disease	Domestic	Disease present	Present
2005	Jan-Jun-2005	Americas	Cuba	Rabbit haemorrhagic disease	Domestic	Disease present	Present
2005	Jul-Dec-2005	Americas	Cuba	Rabbit haemorrhagic disease	Domestic	Disease present	Present
2005	Jan-Jun-2005	Americas	United States of America	Rabbit haemorrhagic disease	Domestic	Disease present	Present
2005	Jul-Dec-2005	Americas	United States of America	Rabbit haemorrhagic disease	Domestic	Disease present	Present
2005	Jul-Dec-2005	Americas	United States of America	Rabbit haemorrhagic disease	Wild	Disease present	Present
2005	Jan-Jun-2005	Americas	Uruguay	Rabbit haemorrhagic disease	Domestic	Disease limited to one or more zones	Present
2005	Jul-Dec-2005	Americas	Uruguay	Rabbit haemorrhagic disease	Domestic	Disease limited to one or more zones	Present
2005	Jan-Jun-2005	Asia	Armenia	Rabbit haemorrhagic disease	Domestic	Disease present	Present
2005	Jan-Jun-2005	Asia	Armenia	Rabbit haemorrhagic disease	Wild	Disease present	Present
2005	Jul-Dec-2005	Asia	Armenia	Rabbit haemorrhagic disease	Domestic	Disease present	Present
2005	Jul-Dec-2005	Asia	Armenia	Rabbit haemorrhagic disease	Wild	Disease present	Present
2005	Jan-Jun-2005	Asia	China (People's Republic)	Rabbit haemorrhagic disease	Domestic	Disease limited to one or more zones	Present
2005	Jul-Dec-2005	Asia	China (People's Republic)	Rabbit haemorrhagic disease	Domestic	Disease limited to one or more zones	Present
2005	Jan-Jun-2005	Europe	Czech Republic	Rabbit haemorrhagic disease	Domestic	Disease present	Present
2005	Jul-Dec-2005	Europe	Czech Republic	Rabbit haemorrhagic disease	Domestic	Disease present	Present
2005	Jul-Dec-2005	Europe	Slovenia	Rabbit haemorrhagic disease	Domestic	Disease present	Present
2005	Jan-Jun-2005	Europe	Spain	Rabbit haemorrhagic disease	Domestic	Disease limited to one or more zones	Present
2005	Jul-Dec-2005	Europe	Spain	Rabbit haemorrhagic disease	Domestic	Disease limited to one or more zones	Present
2005	Jan-Jun-2005	Europe	France	Rabbit haemorrhagic disease	Domestic	Disease present	Present
2005	Jan-Jun-2005	Europe	France	Rabbit haemorrhagic disease	Wild	Disease present	Present
2005	Jul-Dec-2005	Europe	France	Rabbit haemorrhagic disease	Domestic	Disease present	Present
2005	Jul-Dec-2005	Europe	France	Rabbit haemorrhagic disease	Wild	Disease present	Present
2005	Jan-Jun-2005	Europe	Hungary	Rabbit haemorrhagic disease	Domestic	Disease limited to one or more zones	Present
2005	Jul-Dec-2005	Europe	Hungary	Rabbit haemorrhagic disease	Domestic	Disease limited to one or more zones	Present
2005	Jan-Jun-2005	Europe	Ireland	Rabbit haemorrhagic disease	Domestic	Disease present	Present
2005	Jan-Jun-2005	Europe	Ireland	Rabbit haemorrhagic disease	Wild	Disease present	Present
2005	Jul-Dec-2005	Europe	Ireland	Rabbit haemorrhagic disease	Domestic	Disease present	Present
2005	Jul-Dec-2005	Europe	Ireland	Rabbit haemorrhagic disease	Wild	Disease present	Present
2005	Jan-Jun-2005	Europe	Italy	Rabbit haemorrhagic disease	Domestic	Disease present	Present
2005	Jul-Dec-2005	Europe	Italy	Rabbit haemorrhagic disease	Domestic	Disease present	Present
2005	Jan-Jun-2005	Europe	Luxembourg	Rabbit haemorrhagic disease	Domestic	Disease present	Present
2005	Jan-Jun-2005	Europe	Malta	Rabbit haemorrhagic disease	Domestic	Disease present	Present
2005	Jan-Jun-2005	Europe	Malta	Rabbit haemorrhagic disease	Wild	Disease present	Present
2005	Jul-Dec-2005	Europe	Malta	Rabbit haemorrhagic disease	Domestic	Disease present	Present
2005	Jul-Dec-2005	Europe	Malta	Rabbit haemorrhagic disease	Wild	Disease present	Present
2005	Jan-Jun-2005	Europe	The Low Countries	Rabbit haemorrhagic disease	Domestic	Disease present	Present
2005	Jan-Jun-2005	Europe	The Low Countries	Rabbit haemorrhagic disease	Wild	Disease present	Present
2005	Jul-Dec-2005	Europe	The Low Countries	Rabbit haemorrhagic disease	Domestic	Disease present	Present
2005	Jul-Dec-2005	Europe	The Low Countries	Rabbit haemorrhagic disease	Wild	Disease present	Present
2005	Jan-Jun-2005	Europe	Portugal	Rabbit haemorrhagic disease	Domestic	Disease present	Present
2005	Jul-Dec-2005	Europe	Portugal	Rabbit haemorrhagic disease	Domestic	Disease present	Present
2005	Jul-Dec-2005	Europe	Rumania	Rabbit haemorrhagic disease	Domestic	Disease limited to one or more zones	Present
2005	Jan-Jun-2005	Europe	Russia	Rabbit haemorrhagic disease	Domestic	Disease present	Present
2005	Jul-Dec-2005	Europe	Russia	Rabbit haemorrhagic disease	Domestic	Disease present	Present
2005	Jan-Jun-2005	Europe	Switzerland	Rabbit haemorrhagic disease	Domestic	Disease present	Present
2005	Jul-Dec-2005	Europe	Switzerland	Rabbit haemorrhagic disease	Domestic	Disease present	Present
2005	Jan-Jun-2005	Oceania	Australia	Rabbit haemorrhagic disease	Domestic	Disease present	Present
2005	Jan-Jun-2005	Oceania	Australia	Rabbit haemorrhagic disease	Wild	Disease present	Present
2005	Jul-Dec-2005	Oceania	Australia	Rabbit haemorrhagic disease	Domestic	Disease present	Present
2005	Jul-Dec-2005	Oceania	Australia	Rabbit haemorrhagic disease	Wild	Disease present	Present
2005	Jan-Jun-2005	Oceania	New Zealand	Rabbit haemorrhagic disease	Domestic	Disease present	Present
2005	Jan-Jun-2005	Oceania	New Zealand	Rabbit haemorrhagic disease	Wild	Disease present	Present
2005	Jul-Dec-2005	Oceania	New Zealand	Rabbit haemorrhagic disease	Domestic	Disease present	Present
2005	Jul-Dec-2005	Oceania	New Zealand	Rabbit haemorrhagic disease	Wild	Disease present	Present

## Sheet: Table_SI_2_FAOSTAT
Domain Code	Domain	Area Code (M49)	Area	Element Code	Element	Item Code (CPC)	Item	Year Code	Year	Unit	Value	Flag	Flag Description
QCL	Crops and livestock products	040	Austria	5510	Production	21114	Meat of rabbits and hares, fresh or chilled	1961	1961	t	700	A	Official figure
QCL	Crops and livestock products	040	Austria	5510	Production	21114	Meat of rabbits and hares, fresh or chilled	1962	1962	t	600	A	Official figure
QCL	Crops and livestock products	040	Austria	5510	Production	21114	Meat of rabbits and hares, fresh or chilled	1963	1963	t	600	A	Official figure
QCL	Crops and livestock products	040	Austria	5510	Production	21114	Meat of rabbits and hares, fresh or chilled	1964	1964	t	600	A	Official figure
QCL	Crops and livestock products	040	Austria	5510	Production	21114	Meat of rabbits and hares, fresh or chilled	1965	1965	t	500	A	Official figure
QCL	Crops and livestock products	040	Austria	5510	Production	21114	Meat of rabbits and hares, fresh or chilled	1966	1966	t	500	A	Official figure
QCL	Crops and livestock products	040	Austria	5510	Production	21114	Meat of rabbits and hares, fresh or chilled	1967	1967	t	500	A	Official figure
QCL	Crops and livestock products	040	Austria	5510	Production	21114	Meat of rabbits and hares, fresh or chilled	1968	1968	t	500	A	Official figure
QCL	Crops and livestock products	040	Austria	5510	Production	21114	Meat of rabbits and hares, fresh or chilled	1969	1969	t	500	A	Official figure
QCL	Crops and livestock products	040	Austria	5510	Production	21114	Meat of rabbits and hares, fresh or chilled	1970	1970	t	500	A	Official figure
QCL	Crops and livestock products	040	Austria	5510	Production	21114	Meat of rabbits and hares, fresh or chilled	1971	1971	t	500	A	Official figure
QCL	Crops and livestock products	040	Austria	5510	Production	21114	Meat of rabbits and hares, fresh or chilled	1972	1972	t	500	A	Official figure
QCL	Crops and livestock products	040	Austria	5510	Production	21114	Meat of rabbits and hares, fresh or chilled	1973	1973	t	500	A	Official figure
QCL	Crops and livestock products	040	Austria	5510	Production	21114	Meat of rabbits and hares, fresh or chilled	1974	1974	t	500	A	Official figure
QCL	Crops and livestock products	040	Austria	5510	Production	21114	Meat of rabbits and hares, fresh or chilled	1975	1975	t	500	A	Official figure
QCL	Crops and livestock products	040	Austria	5510	Production	21114	Meat of rabbits and hares, fresh or chilled	1976	1976	t	400	A	Official figure
QCL	Crops and livestock products	040	Austria	5510	Production	21114	Meat of rabbits and hares, fresh or chilled	1977	1977	t	400	A	Official figure
QCL	Crops and livestock products	040	Austria	5510	Production	21114	Meat of rabbits and hares, fresh or chilled	1978	1978	t	400	A	Official figure
QCL	Crops and livestock products	040	Austria	5510	Production	21114	Meat of rabbits and hares, fresh or chilled	1979	1979	t	474	A	Official figure
QCL	Crops and livestock products	040	Austria	5510	Production	21114	Meat of rabbits and hares, fresh or chilled	1980	1980	t	300	A	Official figure
QCL	Crops and livestock products	040	Austria	5510	Production	21114	Meat of rabbits and hares, fresh or chilled	1988	1988	t	930	A	Official figure
QCL	Crops and livestock products	040	Austria	5510	Production	21114	Meat of rabbits and hares, fresh or chilled	1989	1989	t	839	A	Official figure
QCL	Crops and livestock products	040	Austria	5510	Production	21114	Meat of rabbits and hares, fresh or chilled	1990	1990	t	853	A	Official figure
QCL	Crops and livestock products	040	Austria	5510	Production	21114	Meat of rabbits and hares, fresh or chilled	1991	1991	t	894	A	Official figure
QCL	Crops and livestock products	040	Austria	5510	Production	21114	Meat of rabbits and hares, fresh or chilled	1992	1992	t	901	A	Official figure
QCL	Crops and livestock products	040	Austria	5510	Production	21114	Meat of rabbits and hares, fresh or chilled	1993	1993	t	883	A	Official figure
QCL	Crops and livestock products	040	Austria	5510	Production	21114	Meat of rabbits and hares, fresh or chilled	1994	1994	t	859	A	Official figure
QCL	Crops and livestock products	040	Austria	5510	Production	21114	Meat of rabbits and hares, fresh or chilled	1995	1995	t	882	A	Official figure
QCL	Crops and livestock products	040	Austria	5510	Production	21114	Meat of rabbits and hares, fresh or chilled	1996	1996	t	695	A	Official figure
QCL	Crops and livestock products	040	Austria	5510	Production	21114	Meat of rabbits and hares, fresh or chilled	1997	1997	t	695	A	Official figure
QCL	Crops and livestock products	040	Austria	5510	Production	21114	Meat of rabbits and hares, fresh or chilled	1998	1998	t	569	A	Official figure
QCL	Crops and livestock products	040	Austria	5510	Production	21114	Meat of rabbits and hares, fresh or chilled	1999	1999	t	723	A	Official figure
QCL	Crops and livestock products	040	Austria	5510	Production	21114	Meat of rabbits and hares, fresh or chilled	2000	2000	t	612	A	Official figure
QCL	Crops and livestock products	040	Austria	5510	Production	21114	Meat of rabbits and hares, fresh or chilled	2001	2001	t	612	A	Official figure
QCL	Crops and livestock products	040	Austria	5510	Production	21114	Meat of rabbits and hares, fresh or chilled	2002	2002	t	612	A	Official figure
QCL	Crops and livestock products	040	Austria	5510	Production	21114	Meat of rabbits and hares, fresh or chilled	2003	2003	t	595	A	Official figure
QCL	Crops and livestock products	040	Austria	5510	Production	21114	Meat of rabbits and hares, fresh or chilled	2004	2004	t	595	A	Official figure
QCL	Crops and livestock products	040	Austria	5510	Production	21114	Meat of rabbits and hares, fresh or chilled	2005	2005	t	595	A	Official figure
QCL	Crops and livestock products	040	Austria	5510	Production	21114	Meat of rabbits and hares, fresh or chilled	2006	2006	t	595	A	Official figure
QCL	Crops and livestock products	040	Austria	5510	Production	21114	Meat of rabbits and hares, fresh or chilled	2007	2007	t	425	A	Official figure
QCL	Crops and livestock products	040	Austria	5510	Production	21114	Meat of rabbits and hares, fresh or chilled	2008	2008	t	340	A	Official figure
QCL	Crops and livestock products	040	Austria	5510	Production	21114	Meat of rabbits and hares, fresh or chilled	2009	2009	t	340	A	Official figure
QCL	Crops and livestock products	040	Austria	5510	Production	21114	Meat of rabbits and hares, fresh or chilled	2010	2010	t	340	A	Official figure
QCL	Crops and livestock products	040	Austria	5510	Production	21114	Meat of rabbits and hares, fresh or chilled	2011	2011	t	340	A	Official figure
QCL	Crops and livestock products	040	Austria	5510	Production	21114	Meat of rabbits and hares, fresh or chilled	2012	2012	t	340	A	Official figure
QCL	Crops and livestock products	040	Austria	5510	Production	21114	Meat of rabbits and hares, fresh or chilled	2013	2013	t	340	A	Official figure
QCL	Crops and livestock products	040	Austria	5510	Production	21114	Meat of rabbits and hares, fresh or chilled	2014	2014	t	340	A	Official figure
QCL	Crops and livestock products	040	Austria	5510	Production	21114	Meat of rabbits and hares, fresh or chilled	2016	2016	t	368	A	Official figure
QCL	Crops and livestock products	040	Austria	5510	Production	21114	Meat of rabbits and hares, fresh or chilled	2017	2017	t	346	A	Official figure
QCL	Crops and livestock products	040	Austria	5510	Production	21114	Meat of rabbits and hares, fresh or chilled	2018	2018	t	377	A	Official figure
QCL	Crops and livestock products	112	Belarus	5510	Production	21114	Meat of rabbits and hares, fresh or chilled	1992	1992	t	3900	A	Official figure
QCL	Crops and livestock products	112	Belarus	5510	Production	21114	Meat of rabbits and hares, fresh or chilled	1993	1993	t	3100	A	Official figure
QCL	Crops and livestock products	112	Belarus	5510	Production	21114	Meat of rabbits and hares, fresh or chilled	1994	1994	t	3000	A	Official figure
QCL	Crops and livestock products	112	Belarus	5510	Production	21114	Meat of rabbits and hares, fresh or chilled	1995	1995	t	3100	A	Official figure
QCL	Crops and livestock products	112	Belarus	5510	Production	21114	Meat of rabbits and hares, fresh or chilled	1996	1996	t	2700	A	Official figure
QCL	Crops and livestock products	112	Belarus	5510	Production	21114	Meat of rabbits and hares, fresh or chilled	1997	1997	t	2300	A	Official figure
QCL	Crops and livestock products	112	Belarus	5510	Production	21114	Meat of rabbits and hares, fresh or chilled	1998	1998	t	2200	A	Official figure
QCL	Crops and livestock products	112	Belarus	5510	Production	21114	Meat of rabbits and hares, fresh or chilled	1999	1999	t	2200	A	Official figure
QCL	Crops and livestock products	112	Belarus	5510	Production	21114	Meat of rabbits and hares, fresh or chilled	2000	2000	t	2200	A	Official figure
QCL	Crops and livestock products	112	Belarus	5510	Production	21114	Meat of rabbits and hares, fresh or chilled	2001	2001	t	1900	A	Official figure
QCL	Crops and livestock products	112	Belarus	5510	Production	21114	Meat of rabbits and hares, fresh or chilled	2002	2002	t	900	A	Official figure
QCL	Crops and livestock products	112	Belarus	5510	Production	21114	Meat of rabbits and hares, fresh or chilled	2003	2003	t	900	A	Official figure
QCL	Crops and livestock products	112	Belarus	5510	Production	21114	Meat of rabbits and hares, fresh or chilled	2004	2004	t	1000	A	Official figure
QCL	Crops and livestock products	112	Belarus	5510	Production	21114	Meat of rabbits and hares, fresh or chilled	2005	2005	t	600	A	Official figure
QCL	Crops and livestock products	112	Belarus	5510	Production	21114	Meat of rabbits and hares, fresh or chilled	2006	2006	t	700	A	Official figure
QCL	Crops and livestock products	112	Belarus	5510	Production	21114	Meat of rabbits and hares, fresh or chilled	2007	2007	t	500	A	Official figure
QCL	Crops and livestock products	112	Belarus	5510	Production	21114	Meat of rabbits and hares, fresh or chilled	2008	2008	t	600	A	Official figure
QCL	Crops and livestock products	112	Belarus	5510	Production	21114	Meat of rabbits and hares, fresh or chilled	2009	2009	t	700	A	Official figure
QCL	Crops and livestock products	112	Belarus	5510	Production	21114	Meat of rabbits and hares, fresh or chilled	2010	2010	t	700	A	Official figure
QCL	Crops and livestock products	112	Belarus	5510	Production	21114	Meat of rabbits and hares, fresh or chilled	2011	2011	t	1300	A	Official figure
QCL	Crops and livestock products	112	Belarus	5510	Production	21114	Meat of rabbits and hares, fresh or chilled	2012	2012	t	900	A	Official figure
QCL	Crops and livestock products	112	Belarus	5510	Production	21114	Meat of rabbits and hares, fresh or chilled	2013	2013	t	1100	A	Official figure
QCL	Crops and livestock products	112	Belarus	5510	Production	21114	Meat of rabbits and hares, fresh or chilled	2014	2014	t	1400	A	Official figure
QCL	Crops and livestock products	068	Bolivia (Plurinational State of)	5510	Production	21114	Meat of rabbits and hares, fresh or chilled	2012	2012	t	169.6	A	Official figure
QCL	Crops and livestock products	068	Bolivia (Plurinational State of)	5510	Production	21114	Meat of rabbits and hares, fresh or chilled	2013	2013	t	172.38	A	Official figure
QCL	Crops and livestock products	068	Bolivia (Plurinational State of)	5510	Production	21114	Meat of rabbits and hares, fresh or chilled	2014	2014	t	175.27	A	Official figure
QCL	Crops and livestock products	068	Bolivia (Plurinational State of)	5510	Production	21114	Meat of rabbits and hares, fresh or chilled	2015	2015	t	180.22	A	Official figure
QCL	Crops and livestock products	100	Bulgaria	5510	Production	21114	Meat of rabbits and hares, fresh or chilled	1961	1961	t	7043	A	Official figure
QCL	Crops and livestock products	100	Bulgaria	5510	Production	21114	Meat of rabbits and hares, fresh or chilled	1962	1962	t	3496	A	Official figure
QCL	Crops and livestock products	100	Bulgaria	5510	Production	21114	Meat of rabbits and hares, fresh or chilled	1963	1963	t	1975	A	Official figure
QCL	Crops and livestock products	100	Bulgaria	5510	Production	21114	Meat of rabbits and hares, fresh or chilled	1964	1964	t	1491	A	Official figure
QCL	Crops and livestock products	100	Bulgaria	5510	Production	21114	Meat of rabbits and hares, fresh or chilled	1965	1965	t	1524	A	Official figure
QCL	Crops and livestock products	100	Bulgaria	5510	Production	21114	Meat of rabbits and hares, fresh or chilled	1966	1966	t	1930	A	Official figure
QCL	Crops and livestock products	100	Bulgaria	5510	Production	21114	Meat of rabbits and hares, fresh or chilled	1967	1967	t	1260	A	Official figure
QCL	Crops and livestock products	100	Bulgaria	5510	Production	21114	Meat of rabbits and hares, fresh or chilled	1968	1968	t	2402	A	Official figure
QCL	Crops and livestock products	100	Bulgaria	5510	Production	21114	Meat of rabbits and hares, fresh or chilled	1969	1969	t	699	A	Official figure
QCL	Crops and livestock products	100	Bulgaria	5510	Production	21114	Meat of rabbits and hares, fresh or chilled	1970	1970	t	765	A	Official figure
QCL	Crops and livestock products	100	Bulgaria	5510	Production	21114	Meat of rabbits and hares, fresh or chilled	1971	1971	t	2165	A	Official figure
QCL	Crops and livestock products	100	Bulgaria	5510	Production	21114	Meat of rabbits and hares, fresh or chilled	1972	1972	t	2544	A	Official figure
QCL	Crops and livestock products	100	Bulgaria	5510	Production	21114	Meat of rabbits and hares, fresh or chilled	1973	1973	t	2257	A	Official figure
QCL	Crops and livestock products	100	Bulgaria	5510	Production	21114	Meat of rabbits and hares, fresh or chilled	1974	1974	t	2155	A	Official figure
QCL	Crops and livestock products	100	Bulgaria	5510	Production	21114	Meat of rabbits and hares, fresh or chilled	1975	1975	t	2384	A	Official figure
QCL	Crops and livestock products	100	Bulgaria	5510	Production	21114	Meat of rabbits and hares, fresh or chilled	1976	1976	t	2712	A	Official figure
QCL	Crops and livestock products	100	Bulgaria	5510	Production	21114	Meat of rabbits and hares, fresh or chilled	1977	1977	t	3256	A	Official figure
QCL	Crops and livestock products	100	Bulgaria	5510	Production	21114	Meat of rabbits and hares, fresh or chilled	1978	1978	t	5703	A	Official figure
QCL	Crops and livestock products	100	Bulgaria	5510	Production	21114	Meat of rabbits and hares, fresh or chilled	1979	1979	t	6382	A	Official figure
QCL	Crops and livestock products	100	Bulgaria	5510	Production	21114	Meat of rabbits and hares, fresh or chilled	1980	1980	t	5232	A	Official figure
QCL	Crops and livestock products	100	Bulgaria	5510	Production	21114	Meat of rabbits and hares, fresh or chilled	1981	1981	t	3852	A	Official figure
QCL	Crops and livestock products	100	Bulgaria	5510	Production	21114	Meat of rabbits and hares, fresh or chilled	1982	1982	t	2759	A	Official figure
QCL	Crops and livestock products	100	Bulgaria	5510	Production	21114	Meat of rabbits and hares, fresh or chilled	1983	1983	t	2676	A	Official figure
QCL	Crops and livestock products	100	Bulgaria	5510	Production	21114	Meat of rabbits and hares, fresh or chilled	1984	1984	t	2596	A	Official figure
QCL	Crops and livestock products	100	Bulgaria	5510	Production	21114	Meat of rabbits and hares, fresh or chilled	1985	1985	t	2297	A	Official figure
QCL	Crops and livestock products	100	Bulgaria	5510	Production	21114	Meat of rabbits and hares, fresh or chilled	1986	1986	t	1991	A	Official figure
QCL	Crops and livestock products	100	Bulgaria	5510	Production	21114	Meat of rabbits and hares, fresh or chilled	1987	1987	t	2132	A	Official figure
QCL	Crops and livestock products	100	Bulgaria	5510	Production	21114	Meat of rabbits and hares, fresh or chilled	1988	1988	t	2354	A	Official figure
QCL	Crops and livestock products	100	Bulgaria	5510	Production	21114	Meat of rabbits and hares, fresh or chilled	1989	1989	t	2442	A	Official figure
QCL	Crops and livestock products	100	Bulgaria	5510	Production	21114	Meat of rabbits and hares, fresh or chilled	1990	1990	t	2578	A	Official figure
QCL	Crops and livestock products	100	Bulgaria	5510	Production	21114	Meat of rabbits and hares, fresh or chilled	1991	1991	t	3198	A	Official figure
QCL	Crops and livestock products	100	Bulgaria	5510	Production	21114	Meat of rabbits and hares, fresh or chilled	1992	1992	t	4035	A	Official figure
QCL	Crops and livestock products	100	Bulgaria	5510	Production	21114	Meat of rabbits and hares, fresh or chilled	1994	1994	t	4693	A	Official figure
QCL	Crops and livestock products	100	Bulgaria	5510	Production	21114	Meat of rabbits and hares, fresh or chilled	1995	1995	t	5015	A	Official figure
QCL	Crops and livestock products	100	Bulgaria	5510	Production	21114	Meat of rabbits and hares, fresh or chilled	1996	1996	t	6547	A	Official figure
QCL	Crops and livestock products	100	Bulgaria	5510	Production	21114	Meat of rabbits and hares, fresh or chilled	1997	1997	t	12650	A	Official figure
QCL	Crops and livestock products	100	Bulgaria	5510	Production	21114	Meat of rabbits and hares, fresh or chilled	1998	1998	t	5175	A	Official figure
QCL	Crops and livestock products	100	Bulgaria	5510	Production	21114	Meat of rabbits and hares, fresh or chilled	1999	1999	t	5544	A	Official figure
QCL	Crops and livestock products	100	Bulgaria	5510	Production	21114	Meat of rabbits and hares, fresh or chilled	2000	2000	t	6735	A	Official figure
QCL	Crops and livestock products	108	Burundi	5510	Production	21114	Meat of rabbits and hares, fresh or chilled	1961	1961	t	0	A	Official figure
QCL	Crops and livestock products	108	Burundi	5510	Production	21114	Meat of rabbits and hares, fresh or chilled	1962	1962	t	0	A	Official figure
QCL	Crops and livestock products	108	Burundi	5510	Production	21114	Meat of rabbits and hares, fresh or chilled	1963	1963	t	0	A	Official figure
QCL	Crops and livestock products	108	Burundi	5510	Production	21114	Meat of rabbits and hares, fresh or chilled	1964	1964	t	0	A	Official figure
QCL	Crops and livestock products	108	Burundi	5510	Production	21114	Meat of rabbits and hares, fresh or chilled	1965	1965	t	0	A	Official figure
QCL	Crops and livestock products	108	Burundi	5510	Production	21114	Meat of rabbits and hares, fresh or chilled	1966	1966	t	0	A	Official figure
QCL	Crops and livestock products	108	Burundi	5510	Production	21114	Meat of rabbits and hares, fresh or chilled	1967	1967	t	0	A	Official figure
QCL	Crops and livestock products	108	Burundi	5510	Production	21114	Meat of rabbits and hares, fresh or chilled	1968	1968	t	0	A	Official figure
QCL	Crops and livestock products	108	Burundi	5510	Production	21114	Meat of rabbits and hares, fresh or chilled	1969	1969	t	0	A	Official figure
QCL	Crops and livestock products	108	Burundi	5510	Production	21114	Meat of rabbits and hares, fresh or chilled	1970	1970	t	0	A	Official figure
QCL	Crops and livestock products	108	Burundi	5510	Production	21114	Meat of rabbits and hares, fresh or chilled	1971	1971	t	0	A	Official figure
QCL	Crops and livestock products	108	Burundi	5510	Production	21114	Meat of rabbits and hares, fresh or chilled	1972	1972	t	0	A	Official figure
QCL	Crops and livestock products	108	Burundi	5510	Production	21114	Meat of rabbits and hares, fresh or chilled	1973	1973	t	0	A	Official figure
QCL	Crops and livestock products	108	Burundi	5510	Production	21114	Meat of rabbits and hares, fresh or chilled	1974	1974	t	0	A	Official figure
QCL	Crops and livestock products	108	Burundi	5510	Production	21114	Meat of rabbits and hares, fresh or chilled	1975	1975	t	0	A	Official figure
QCL	Crops and livestock products	108	Burundi	5510	Production	21114	Meat of rabbits and hares, fresh or chilled	1976	1976	t	0	A	Official figure
QCL	Crops and livestock products	108	Burundi	5510	Production	21114	Meat of rabbits and hares, fresh or chilled	1977	1977	t	0	A	Official figure
QCL	Crops and livestock products	108	Burundi	5510	Production	21114	Meat of rabbits and hares, fresh or chilled	1978	1978	t	0	A	Official figure
QCL	Crops and livestock products	108	Burundi	5510	Production	21114	Meat of rabbits and hares, fresh or chilled	1979	1979	t	0	A	Official figure
QCL	Crops and livestock products	108	Burundi	5510	Production	21114	Meat of rabbits and hares, fresh or chilled	1980	1980	t	0	A	Official figure
QCL	Crops and livestock products	108	Burundi	5510	Production	21114	Meat of rabbits and hares, fresh or chilled	1981	1981	t	0	A	Official figure
QCL	Crops and livestock products	108	Burundi	5510	Production	21114	Meat of rabbits and hares, fresh or chilled	1982	1982	t	0	A	Official figure
QCL	Crops and livestock products	108	Burundi	5510	Production	21114	Meat of rabbits and hares, fresh or chilled	1983	1983	t	0	A	Official figure
QCL	Crops and livestock products	108	Burundi	5510	Production	21114	Meat of rabbits and hares, fresh or chilled	1984	1984	t	0	A	Official figure
QCL	Crops and livestock products	108	Burundi	5510	Production	21114	Meat of rabbits and hares, fresh or chilled	1985	1985	t	0	A	Official figure
QCL	Crops and livestock products	108	Burundi	5510	Production	21114	Meat of rabbits and hares, fresh or chilled	1986	1986	t	0	A	Official figure
QCL	Crops and livestock products	108	Burundi	5510	Production	21114	Meat of rabbits and hares, fresh or chilled	1987	1987	t	0	A	Official figure
QCL	Crops and livestock products	108	Burundi	5510	Production	21114	Meat of rabbits and hares, fresh or chilled	1988	1988	t	0	A	Official figure
QCL	Crops and livestock products	108	Burundi	5510	Production	21114	Meat of rabbits and hares, fresh or chilled	1999	1999	t	296	A	Official figure
QCL	Crops and livestock products	108	Burundi	5510	Production	21114	Meat of rabbits and hares, fresh or chilled	2000	2000	t	184	A	Official figure
QCL	Crops and livestock products	159	China	5510	Production	21114	Meat of rabbits and hares, fresh or chilled	1985	1985	t	56000	A	Official figure
QCL	Crops and livestock products	159	China	5510	Production	21114	Meat of rabbits and hares, fresh or chilled	1986	1986	t	74000	A	Official figure
QCL	Crops and livestock products	159	China	5510	Production	21114	Meat of rabbits and hares, fresh or chilled	1987	1987	t	101000	A	Official figure
QCL	Crops and livestock products	159	China	5510	Production	21114	Meat of rabbits and hares, fresh or chilled	1988	1988	t	115000	A	Official figure
QCL	Crops and livestock products	159	China	5510	Production	21114	Meat of rabbits and hares, fresh or chilled	1989	1989	t	103000	A	Official figure
QCL	Crops and livestock products	159	China	5510	Production	21114	Meat of rabbits and hares, fresh or chilled	1990	1990	t	96000	A	Official figure
QCL	Crops and livestock products	159	China	5510	Production	21114	Meat of rabbits and hares, fresh or chilled	1992	1992	t	185000	A	Official figure
QCL	Crops and livestock products	159	China	5510	Production	21114	Meat of rabbits and hares, fresh or chilled	1994	1994	t	229000	A	Official figure
QCL	Crops and livestock products	159	China	5510	Production	21114	Meat of rabbits and hares, fresh or chilled	1995	1995	t	268000	A	Official figure
QCL	Crops and livestock products	159	China	5510	Production	21114	Meat of rabbits and hares, fresh or chilled	1996	1996	t	306000	A	Official figure
QCL	Crops and livestock products	159	China	5510	Production	21114	Meat of rabbits and hares, fresh or chilled	1997	1997	t	281000	A	Official figure
QCL	Crops and livestock products	159	China	5510	Production	21114	Meat of rabbits and hares, fresh or chilled	1998	1998	t	308000	A	Official figure
QCL	Crops and livestock products	159	China	5510	Production	21114	Meat of rabbits and hares, fresh or chilled	1999	1999	t	310000	A	Official figure
QCL	Crops and livestock products	159	China	5510	Production	21114	Meat of rabbits and hares, fresh or chilled	2000	2000	t	370000	A	Official figure
QCL	Crops and livestock products	159	China	5510	Production	21114	Meat of rabbits and hares, fresh or chilled	2001	2001	t	406000	A	Official figure
QCL	Crops and livestock products	159	China	5510	Production	21114	Meat of rabbits and hares, fresh or chilled	2002	2002	t	423000	A	Official figure
QCL	Crops and livestock products	159	China	5510	Production	21114	Meat of rabbits and hares, fresh or chilled	2003	2003	t	438000	A	Official figure
QCL	Crops and livestock products	159	China	5510	Production	21114	Meat of rabbits and hares, fresh or chilled	2004	2004	t	467000	A	Official figure
QCL	Crops and livestock products	159	China	5510	Production	21114	Meat of rabbits and hares, fresh or chilled	2005	2005	t	510600	A	Official figure
QCL	Crops and livestock products	159	China	5510	Production	21114	Meat of rabbits and hares, fresh or chilled	2006	2006	t	544800	A	Official figure
QCL	Crops and livestock products	159	China	5510	Production	21114	Meat of rabbits and hares, fresh or chilled	2007	2007	t	602000	A	Official figure
QCL	Crops and livestock products	159	China	5510	Production	21114	Meat of rabbits and hares, fresh or chilled	2008	2008	t	587000	A	Official figure
QCL	Crops and livestock products	159	China	5510	Production	21114	Meat of rabbits and hares, fresh or chilled	2009	2009	t	636000	A	Official figure
QCL	Crops and livestock products	159	China	5510	Production	21114	Meat of rabbits and hares, fresh or chilled	2010	2010	t	690000	A	Official figure
QCL	Crops and livestock products	159	China	5510	Production	21114	Meat of rabbits and hares, fresh or chilled	2011	2011	t	731000	A	Official figure
QCL	Crops and livestock products	159	China	5510	Production	21114	Meat of rabbits and hares, fresh or chilled	2017	2017	t	468647	A	Official figure
QCL	Crops and livestock products	159	China	5510	Production	21114	Meat of rabbits and hares, fresh or chilled	2018	2018	t	465733	A	Official figure
QCL	Crops and livestock products	159	China	5510	Production	21114	Meat of rabbits and hares, fresh or chilled	2019	2019	t	457765	A	Official figure
QCL	Crops and livestock products	159	China	5510	Production	21114	Meat of rabbits and hares, fresh or chilled	2020	2020	t	488000	A	Official figure
QCL	Crops and livestock products	156	China, mainland	5510	Production	21114	Meat of rabbits and hares, fresh or chilled	1985	1985	t	56000	A	Official figure
QCL	Crops and livestock products	156	China, mainland	5510	Production	21114	Meat of rabbits and hares, fresh or chilled	1986	1986	t	74000	A	Official figure
QCL	Crops and livestock products	156	China, mainland	5510	Production	21114	Meat of rabbits and hares, fresh or chilled	1987	1987	t	101000	A	Official figure
QCL	Crops and livestock products	156	China, mainland	5510	Production	21114	Meat of rabbits and hares, fresh or chilled	1988	1988	t	115000	A	Official figure
QCL	Crops and livestock products	156	China, mainland	5510	Production	21114	Meat of rabbits and hares, fresh or chilled	1989	1989	t	103000	A	Official figure
QCL	Crops and livestock products	156	China, mainland	5510	Production	21114	Meat of rabbits and hares, fresh or chilled	1990	1990	t	96000	A	Official figure
QCL	Crops and livestock products	156	China, mainland	5510	Production	21114	Meat of rabbits and hares, fresh or chilled	1992	1992	t	185000	A	Official figure
QCL	Crops and livestock products	156	China, mainland	5510	Production	21114	Meat of rabbits and hares, fresh or chilled	1994	1994	t	229000	A	Official figure
QCL	Crops and livestock products	156	China, mainland	5510	Production	21114	Meat of rabbits and hares, fresh or chilled	1995	1995	t	268000	A	Official figure
QCL	Crops and livestock products	156	China, mainland	5510	Production	21114	Meat of rabbits and hares, fresh or chilled	1996	1996	t	306000	A	Official figure
QCL	Crops and livestock products	156	China, mainland	5510	Production	21114	Meat of rabbits and hares, fresh or chilled	1997	1997	t	281000	A	Official figure
QCL	Crops and livestock products	156	China, mainland	5510	Production	21114	Meat of rabbits and hares, fresh or chilled	1998	1998	t	308000	A	Official figure
QCL	Crops and livestock products	156	China, mainland	5510	Production	21114	Meat of rabbits and hares, fresh or chilled	1999	1999	t	310000	A	Official figure
QCL	Crops and livestock products	156	China, mainland	5510	Production	21114	Meat of rabbits and hares, fresh or chilled	2000	2000	t	370000	A	Official figure
QCL	Crops and livestock products	156	China, mainland	5510	Production	21114	Meat of rabbits and hares, fresh or chilled	2001	2001	t	406000	A	Official figure
QCL	Crops and livestock products	156	China, mainland	5510	Production	21114	Meat of rabbits and hares, fresh or chilled	2002	2002	t	423000	A	Official figure
QCL	Crops and livestock products	156	China, mainland	5510	Production	21114	Meat of rabbits and hares, fresh or chilled	2003	2003	t	438000	A	Official figure
QCL	Crops and livestock products	156	China, mainland	5510	Production	21114	Meat of rabbits and hares, fresh or chilled	2004	2004	t	467000	A	Official figure
QCL	Crops and livestock products	156	China, mainland	5510	Production	21114	Meat of rabbits and hares, fresh or chilled	2005	2005	t	510600	A	Official figure
QCL	Crops and livestock products	156	China, mainland	5510	Production	21114	Meat of rabbits and hares, fresh or chilled	2006	2006	t	544800	A	Official figure
QCL	Crops and livestock products	156	China, mainland	5510	Production	21114	Meat of rabbits and hares, fresh or chilled	2007	2007	t	602000	A	Official figure
QCL	Crops and livestock products	156	China, mainland	5510	Production	21114	Meat of rabbits and hares, fresh or chilled	2008	2008	t	587000	A	Official figure
QCL	Crops and livestock products	156	China, mainland	5510	Production	21114	Meat of rabbits and hares, fresh or chilled	2009	2009	t	636000	A	Official figure
QCL	Crops and livestock products	156	China, mainland	5510	Production	21114	Meat of rabbits and hares, fresh or chilled	2010	2010	t	690000	A	Official figure
QCL	Crops and livestock products	156	China, mainland	5510	Production	21114	Meat of rabbits and hares, fresh or chilled	2011	2011	t	731000	A	Official figure
QCL	Crops and livestock products	156	China, mainland	5510	Production	21114	Meat of rabbits and hares, fresh or chilled	2017	2017	t	468647	A	Official figure
QCL	Crops and livestock products	156	China, mainland	5510	Production	21114	Meat of rabbits and hares, fresh or chilled	2018	2018	t	465733	A	Official figure
QCL	Crops and livestock products	156	China, mainland	5510	Production	21114	Meat of rabbits and hares, fresh or chilled	2019	2019	t	457765	A	Official figure
QCL	Crops and livestock products	156	China, mainland	5510	Production	21114	Meat of rabbits and hares, fresh or chilled	2020	2020	t	488000	A	Official figure
QCL	Crops and livestock products	170	Colombia	5510	Production	21114	Meat of rabbits and hares, fresh or chilled	1974	1974	t	1574	A	Official figure
QCL	Crops and livestock products	170	Colombia	5510	Production	21114	Meat of rabbits and hares, fresh or chilled	1975	1975	t	1960	A	Official figure
QCL	Crops and livestock products	170	Colombia	5510	Production	21114	Meat of rabbits and hares, fresh or chilled	1976	1976	t	2105	A	Official figure
QCL	Crops and livestock products	170	Colombia	5510	Production	21114	Meat of rabbits and hares, fresh or chilled	1977	1977	t	2263	A	Official figure
QCL	Crops and livestock products	170	Colombia	5510	Production	21114	Meat of rabbits and hares, fresh or chilled	1978	1978	t	2430	A	Official figure
QCL	Crops and livestock products	170	Colombia	5510	Production	21114	Meat of rabbits and hares, fresh or chilled	1979	1979	t	2582	A	Official figure
QCL	Crops and livestock products	196	Cyprus	5510	Production	21114	Meat of rabbits and hares, fresh or chilled	1980	1980	t	300	A	Official figure
QCL	Crops and livestock products	196	Cyprus	5510	Production	21114	Meat of rabbits and hares, fresh or chilled	1981	1981	t	350	A	Official figure
QCL	Crops and livestock products	196	Cyprus	5510	Production	21114	Meat of rabbits and hares, fresh or chilled	1982	1982	t	559	A	Official figure
QCL	Crops and livestock products	196	Cyprus	5510	Production	21114	Meat of rabbits and hares, fresh or chilled	1983	1983	t	580	A	Official figure
QCL	Crops and livestock products	196	Cyprus	5510	Production	21114	Meat of rabbits and hares, fresh or chilled	1984	1984	t	600	A	Official figure
QCL	Crops and livestock products	196	Cyprus	5510	Production	21114	Meat of rabbits and hares, fresh or chilled	1985	1985	t	630	A	Official figure
QCL	Crops and livestock products	196	Cyprus	5510	Production	21114	Meat of rabbits and hares, fresh or chilled	1986	1986	t	750	A	Official figure
QCL	Crops and livestock products	196	Cyprus	5510	Production	21114	Meat of rabbits and hares, fresh or chilled	1987	1987	t	800	A	Official figure
QCL	Crops and livestock products	196	Cyprus	5510	Production	21114	Meat of rabbits and hares, fresh or chilled	1988	1988	t	825	A	Official figure
QCL	Crops and livestock products	196	Cyprus	5510	Production	21114	Meat of rabbits and hares, fresh or chilled	1989	1989	t	850	A	Official figure
QCL	Crops and livestock products	196	Cyprus	5510	Production	21114	Meat of rabbits and hares, fresh or chilled	1990	1990	t	850	A	Official figure
QCL	Crops and livestock products	196	Cyprus	5510	Production	21114	Meat of rabbits and hares, fresh or chilled	1991	1991	t	860	A	Official figure
QCL	Crops and livestock products	196	Cyprus	5510	Production	21114	Meat of rabbits and hares, fresh or chilled	1992	1992	t	865	A	Official figure
QCL	Crops and livestock products	196	Cyprus	5510	Production	21114	Meat of rabbits and hares, fresh or chilled	1993	1993	t	890	A	Official figure
QCL	Crops and livestock products	196	Cyprus	5510	Production	21114	Meat of rabbits and hares, fresh or chilled	1994	1994	t	900	A	Official figure
QCL	Crops and livestock products	196	Cyprus	5510	Production	21114	Meat of rabbits and hares, fresh or chilled	1995	1995	t	850	A	Official figure
QCL	Crops and livestock products	196	Cyprus	5510	Production	21114	Meat of rabbits and hares, fresh or chilled	1996	1996	t	820	A	Official figure
QCL	Crops and livestock products	196	Cyprus	5510	Production	21114	Meat of rabbits and hares, fresh or chilled	1997	1997	t	830	A	Official figure
QCL	Crops and livestock products	196	Cyprus	5510	Production	21114	Meat of rabbits and hares, fresh or chilled	1998	1998	t	845	A	Official figure
QCL	Crops and livestock products	196	Cyprus	5510	Production	21114	Meat of rabbits and hares, fresh or chilled	1999	1999	t	830	A	Official figure
QCL	Crops and livestock products	196	Cyprus	5510	Production	21114	Meat of rabbits and hares, fresh or chilled	2000	2000	t	800	A	Official figure
QCL	Crops and livestock products	196	Cyprus	5510	Production	21114	Meat of rabbits and hares, fresh or chilled	2001	2001	t	845	A	Official figure
QCL	Crops and livestock products	196	Cyprus	5510	Production	21114	Meat of rabbits and hares, fresh or chilled	2002	2002	t	813	A	Official figure
QCL	Crops and livestock products	196	Cyprus	5510	Production	21114	Meat of rabbits and hares, fresh or chilled	2003	2003	t	990	A	Official figure
QCL	Crops and livestock products	196	Cyprus	5510	Production	21114	Meat of rabbits and hares, fresh or chilled	2004	2004	t	1260	A	Official figure
QCL	Crops and livestock products	196	Cyprus	5510	Production	21114	Meat of rabbits and hares, fresh or chilled	2005	2005	t	798	A	Official figure
QCL	Crops and livestock products	196	Cyprus	5510	Production	21114	Meat of rabbits and hares, fresh or chilled	2006	2006	t	617	A	Official figure
QCL	Crops and livestock products	196	Cyprus	5510	Production	21114	Meat of rabbits and hares, fresh or chilled	2007	2007	t	536	A	Official figure
QCL	Crops and livestock products	196	Cyprus	5510	Production	21114	Meat of rabbits and hares, fresh or chilled	2008	2008	t	834	A	Official figure
QCL	Crops and livestock products	196	Cyprus	5510	Production	21114	Meat of rabbits and hares, fresh or chilled	2009	2009	t	410	A	Official figure
QCL	Crops and livestock products	196	Cyprus	5510	Production	21114	Meat of rabbits and hares, fresh or chilled	2010	2010	t	848	A	Official figure
QCL	Crops and livestock products	196	Cyprus	5510	Production	21114	Meat of rabbits and hares, fresh or chilled	2011	2011	t	870	A	Official figure
QCL	Crops and livestock products	196	Cyprus	5510	Production	21114	Meat of rabbits and hares, fresh or chilled	2012	2012	t	863	A	Official figure
QCL	Crops and livestock products	196	Cyprus	5510	Production	21114	Meat of rabbits and hares, fresh or chilled	2013	2013	t	867	A	Official figure
QCL	Crops and livestock products	196	Cyprus	5510	Production	21114	Meat of rabbits and hares, fresh or chilled	2014	2014	t	622	A	Official figure
QCL	Crops and livestock products	196	Cyprus	5510	Production	21114	Meat of rabbits and hares, fresh or chilled	2015	2015	t	635	A	Official figure
QCL	Crops and livestock products	196	Cyprus	5510	Production	21114	Meat of rabbits and hares, fresh or chilled	2016	2016	t	550	A	Official figure
QCL	Crops and livestock products	196	Cyprus	5510	Production	21114	Meat of rabbits and hares, fresh or chilled	2017	2017	t	519	A	Official figure
QCL	Crops and livestock products	203	Czechia	5510	Production	21114	Meat of rabbits and hares, fresh or chilled	1993	1993	t	34305	A	Official figure
QCL	Crops and livestock products	203	Czechia	5510	Production	21114	Meat of rabbits and hares, fresh or chilled	1994	1994	t	34515	A	Official figure
QCL	Crops and livestock products	203	Czechia	5510	Production	21114	Meat of rabbits and hares, fresh or chilled	1995	1995	t	33534	A	Official figure
QCL	Crops and livestock products	203	Czechia	5510	Production	21114	Meat of rabbits and hares, fresh or chilled	1996	1996	t	35000	A	Official figure
QCL	Crops and livestock products	203	Czechia	5510	Production	21114	Meat of rabbits and hares, fresh or chilled	1997	1997	t	35000	A	Official figure
QCL	Crops and livestock products	203	Czechia	5510	Production	21114	Meat of rabbits and hares, fresh or chilled	1998	1998	t	38350	A	Official figure
QCL	Crops and livestock products	203	Czechia	5510	Production	21114	Meat of rabbits and hares, fresh or chilled	1999	1999	t	38527	A	Official figure
QCL	Crops and livestock products	200	Czechoslovakia	5510	Production	21114	Meat of rabbits and hares, fresh or chilled	1961	1961	t	9800	A	Official figure
QCL	Crops and livestock products	200	Czechoslovakia	5510	Production	21114	Meat of rabbits and hares, fresh or chilled	1962	1962	t	9800	A	Official figure
QCL	Crops and livestock products	200	Czechoslovakia	5510	Production	21114	Meat of rabbits and hares, fresh or chilled	1963	1963	t	9800	A	Official figure
QCL	Crops and livestock products	200	Czechoslovakia	5510	Production	21114	Meat of rabbits and hares, fresh or chilled	1964	1964	t	9800	A	Official figure
QCL	Crops and livestock products	200	Czechoslovakia	5510	Production	21114	Meat of rabbits and hares, fresh or chilled	1965	1965	t	9842	A	Official figure
QCL	Crops and livestock products	200	Czechoslovakia	5510	Production	21114	Meat of rabbits and hares, fresh or chilled	1966	1966	t	9842	A	Official figure
QCL	Crops and livestock products	200	Czechoslovakia	5510	Production	21114	Meat of rabbits and hares, fresh or chilled	1967	1967	t	9987	A	Official figure
QCL	Crops and livestock products	200	Czechoslovakia	5510	Production	21114	Meat of rabbits and hares, fresh or chilled	1968	1968	t	24000	A	Official figure
QCL	Crops and livestock products	200	Czechoslovakia	5510	Production	21114	Meat of rabbits and hares, fresh or chilled	1969	1969	t	37965	A	Official figure
QCL	Crops and livestock products	200	Czechoslovakia	5510	Production	21114	Meat of rabbits and hares, fresh or chilled	1970	1970	t	38057	A	Official figure
QCL	Crops and livestock products	200	Czechoslovakia	5510	Production	21114	Meat of rabbits and hares, fresh or chilled	1971	1971	t	39164	A	Official figure
QCL	Crops and livestock products	200	Czechoslovakia	5510	Production	21114	Meat of rabbits and hares, fresh or chilled	1972	1972	t	37686	A	Official figure
QCL	Crops and livestock products	200	Czechoslovakia	5510	Production	21114	Meat of rabbits and hares, fresh or chilled	1973	1973	t	34935	A	Official figure
QCL	Crops and livestock products	200	Czechoslovakia	5510	Production	21114	Meat of rabbits and hares, fresh or chilled	1974	1974	t	35443	A	Official figure
QCL	Crops and livestock products	200	Czechoslovakia	5510	Production	21114	Meat of rabbits and hares, fresh or chilled	1975	1975	t	37913	A	Official figure
QCL	Crops and livestock products	200	Czechoslovakia	5510	Production	21114	Meat of rabbits and hares, fresh or chilled	1976	1976	t	30237	A	Official figure
QCL	Crops and livestock products	200	Czechoslovakia	5510	Production	21114	Meat of rabbits and hares, fresh or chilled	1977	1977	t	30585	A	Official figure
QCL	Crops and livestock products	200	Czechoslovakia	5510	Production	21114	Meat of rabbits and hares, fresh or chilled	1978	1978	t	29756	A	Official figure
QCL	Crops and livestock products	200	Czechoslovakia	5510	Production	21114	Meat of rabbits and hares, fresh or chilled	1979	1979	t	31448	A	Official figure
QCL	Crops and livestock products	200	Czechoslovakia	5510	Production	21114	Meat of rabbits and hares, fresh or chilled	1980	1980	t	33340	A	Official figure
QCL	Crops and livestock products	200	Czechoslovakia	5510	Production	21114	Meat of rabbits and hares, fresh or chilled	1981	1981	t	36944	A	Official figure
QCL	Crops and livestock products	200	Czechoslovakia	5510	Production	21114	Meat of rabbits and hares, fresh or chilled	1982	1982	t	38560	A	Official figure
QCL	Crops and livestock products	200	Czechoslovakia	5510	Production	21114	Meat of rabbits and hares, fresh or chilled	1983	1983	t	44172	A	Official figure
QCL	Crops and livestock products	200	Czechoslovakia	5510	Production	21114	Meat of rabbits and hares, fresh or chilled	1984	1984	t	47157	A	Official figure
QCL	Crops and livestock products	200	Czechoslovakia	5510	Production	21114	Meat of rabbits and hares, fresh or chilled	1985	1985	t	41682	A	Official figure
QCL	Crops and livestock products	200	Czechoslovakia	5510	Production	21114	Meat of rabbits and hares, fresh or chilled	1986	1986	t	44401	A	Official figure
QCL	Crops and livestock products	200	Czechoslovakia	5510	Production	21114	Meat of rabbits and hares, fresh or chilled	1987	1987	t	41559	A	Official figure
QCL	Crops and livestock products	200	Czechoslovakia	5510	Production	21114	Meat of rabbits and hares, fresh or chilled	1988	1988	t	41074	A	Official figure
QCL	Crops and livestock products	200	Czechoslovakia	5510	Production	21114	Meat of rabbits and hares, fresh or chilled	1989	1989	t	36785	A	Official figure
QCL	Crops and livestock products	200	Czechoslovakia	5510	Production	21114	Meat of rabbits and hares, fresh or chilled	1990	1990	t	37242	A	Official figure
QCL	Crops and livestock products	200	Czechoslovakia	5510	Production	21114	Meat of rabbits and hares, fresh or chilled	1991	1991	t	36363	A	Official figure
QCL	Crops and livestock products	200	Czechoslovakia	5510	Production	21114	Meat of rabbits and hares, fresh or chilled	1992	1992	t	36658	A	Official figure
QCL	Crops and livestock products	218	Ecuador	5510	Production	21114	Meat of rabbits and hares, fresh or chilled	2000	2000	t	921	A	Official figure
QCL	Crops and livestock products	818	Egypt	5510	Production	21114	Meat of rabbits and hares, fresh or chilled	2008	2008	t	51500	A	Official figure
QCL	Crops and livestock products	818	Egypt	5510	Production	21114	Meat of rabbits and hares, fresh or chilled	2009	2009	t	51025	A	Official figure
QCL	Crops and livestock products	818	Egypt	5510	Production	21114	Meat of rabbits and hares, fresh or chilled	2010	2010	t	52282	A	Official figure
QCL	Crops and livestock products	818	Egypt	5510	Production	21114	Meat of rabbits and hares, fresh or chilled	2011	2011	t	53307	A	Official figure
QCL	Crops and livestock products	818	Egypt	5510	Production	21114	Meat of rabbits and hares, fresh or chilled	2012	2012	t	53677	A	Official figure
QCL	Crops and livestock products	818	Egypt	5510	Production	21114	Meat of rabbits and hares, fresh or chilled	2013	2013	t	61332	A	Official figure
QCL	Crops and livestock products	818	Egypt	5510	Production	21114	Meat of rabbits and hares, fresh or chilled	2014	2014	t	65000	A	Official figure
QCL	Crops and livestock products	818	Egypt	5510	Production	21114	Meat of rabbits and hares, fresh or chilled	2015	2015	t	64946	A	Official figure
QCL	Crops and livestock products	818	Egypt	5510	Production	21114	Meat of rabbits and hares, fresh or chilled	2016	2016	t	61646	A	Official figure
QCL	Crops and livestock products	818	Egypt	5510	Production	21114	Meat of rabbits and hares, fresh or chilled	2017	2017	t	62262	A	Official figure
QCL	Crops and livestock products	818	Egypt	5510	Production	21114	Meat of rabbits and hares, fresh or chilled	2018	2018	t	66944	A	Official figure
QCL	Crops and livestock products	818	Egypt	5510	Production	21114	Meat of rabbits and hares, fresh or chilled	2019	2019	t	75000	A	Official figure
QCL	Crops and livestock products	233	Estonia	5510	Production	21114	Meat of rabbits and hares, fresh or chilled	1994	1994	t	109	A	Official figure
QCL	Crops and livestock products	233	Estonia	5510	Production	21114	Meat of rabbits and hares, fresh or chilled	1995	1995	t	73	A	Official figure
QCL	Crops and livestock products	233	Estonia	5510	Production	21114	Meat of rabbits and hares, fresh or chilled	1996	1996	t	39	A	Official figure
QCL	Crops and livestock products	233	Estonia	5510	Production	21114	Meat of rabbits and hares, fresh or chilled	1997	1997	t	35	A	Official figure
QCL	Crops and livestock products	233	Estonia	5510	Production	21114	Meat of rabbits and hares, fresh or chilled	1998	1998	t	41	A	Official figure
QCL	Crops and livestock products	233	Estonia	5510	Production	21114	Meat of rabbits and hares, fresh or chilled	1999	1999	t	35	A	Official figure
QCL	Crops and livestock products	233	Estonia	5510	Production	21114	Meat of rabbits and hares, fresh or chilled	2000	2000	t	41	A	Official figure
QCL	Crops and livestock products	233	Estonia	5510	Production	21114	Meat of rabbits and hares, fresh or chilled	2001	2001	t	44	A	Official figure
QCL	Crops and livestock products	233	Estonia	5510	Production	21114	Meat of rabbits and hares, fresh or chilled	2002	2002	t	17	A	Official figure
QCL	Crops and livestock products	233	Estonia	5510	Production	21114	Meat of rabbits and hares, fresh or chilled	2003	2003	t	20	A	Official figure
QCL	Crops and livestock products	250	France	5510	Production	21114	Meat of rabbits and hares, fresh or chilled	1978	1978	t	162985	A	Official figure
QCL	Crops and livestock products	250	France	5510	Production	21114	Meat of rabbits and hares, fresh or chilled	1980	1980	t	156000	A	Official figure
QCL	Crops and livestock products	250	France	5510	Production	21114	Meat of rabbits and hares, fresh or chilled	1981	1981	t	143205	A	Official figure
QCL	Crops and livestock products	250	France	5510	Production	21114	Meat of rabbits and hares, fresh or chilled	1985	1985	t	140000	A	Official figure
QCL	Crops and livestock products	250	France	5510	Production	21114	Meat of rabbits and hares, fresh or chilled	1986	1986	t	131300	A	Official figure
QCL	Crops and livestock products	250	France	5510	Production	21114	Meat of rabbits and hares, fresh or chilled	1987	1987	t	134510	A	Official figure
QCL	Crops and livestock products	250	France	5510	Production	21114	Meat of rabbits and hares, fresh or chilled	1988	1988	t	116637	A	Official figure
QCL	Crops and livestock products	250	France	5510	Production	21114	Meat of rabbits and hares, fresh or chilled	1989	1989	t	99403	A	Official figure
QCL	Crops and livestock products	250	France	5510	Production	21114	Meat of rabbits and hares, fresh or chilled	1990	1990	t	93016	A	Official figure
QCL	Crops and livestock products	250	France	5510	Production	21114	Meat of rabbits and hares, fresh or chilled	1991	1991	t	92329	A	Official figure
QCL	Crops and livestock products	250	France	5510	Production	21114	Meat of rabbits and hares, fresh or chilled	1992	1992	t	94154	A	Official figure
QCL	Crops and livestock products	250	France	5510	Production	21114	Meat of rabbits and hares, fresh or chilled	1993	1993	t	93880	A	Official figure
QCL	Crops and livestock products	250	France	5510	Production	21114	Meat of rabbits and hares, fresh or chilled	1994	1994	t	87596	A	Official figure
QCL	Crops and livestock products	250	France	5510	Production	21114	Meat of rabbits and hares, fresh or chilled	1995	1995	t	83390	A	Official figure
QCL	Crops and livestock products	250	France	5510	Production	21114	Meat of rabbits and hares, fresh or chilled	1996	1996	t	82056	A	Official figure
QCL	Crops and livestock products	250	France	5510	Production	21114	Meat of rabbits and hares, fresh or chilled	1997	1997	t	76687	A	Official figure
QCL	Crops and livestock products	250	France	5510	Production	21114	Meat of rabbits and hares, fresh or chilled	1998	1998	t	75520	A	Official figure
QCL	Crops and livestock products	250	France	5510	Production	21114	Meat of rabbits and hares, fresh or chilled	1999	1999	t	75568	A	Official figure
QCL	Crops and livestock products	250	France	5510	Production	21114	Meat of rabbits and hares, fresh or chilled	2000	2000	t	73367	A	Official figure
QCL	Crops and livestock products	250	France	5510	Production	21114	Meat of rabbits and hares, fresh or chilled	2001	2001	t	73159	A	Official figure
QCL	Crops and livestock products	250	France	5510	Production	21114	Meat of rabbits and hares, fresh or chilled	2002	2002	t	73842	A	Official figure
QCL	Crops and livestock products	250	France	5510	Production	21114	Meat of rabbits and hares, fresh or chilled	2003	2003	t	69117	A	Official figure
QCL	Crops and livestock products	250	France	5510	Production	21114	Meat of rabbits and hares, fresh or chilled	2004	2004	t	69746	A	Official figure
QCL	Crops and livestock products	250	France	5510	Production	21114	Meat of rabbits and hares, fresh or chilled	2005	2005	t	68254	A	Official figure
QCL	Crops and livestock products	250	France	5510	Production	21114	Meat of rabbits and hares, fresh or chilled	2006	2006	t	66472	A	Official figure
QCL	Crops and livestock products	250	France	5510	Production	21114	Meat of rabbits and hares, fresh or chilled	2007	2007	t	67631	A	Official figure
QCL	Crops and livestock products	250	France	5510	Production	21114	Meat of rabbits and hares, fresh or chilled	2008	2008	t	55931	A	Official figure
QCL	Crops and livestock products	250	France	5510	Production	21114	Meat of rabbits and hares, fresh or chilled	2009	2009	t	51554.1	A	Official figure
QCL	Crops and livestock products	250	France	5510	Production	21114	Meat of rabbits and hares, fresh or chilled	2010	2010	t	50239	A	Official figure
QCL	Crops and livestock products	250	France	5510	Production	21114	Meat of rabbits and hares, fresh or chilled	2011	2011	t	56268	A	Official figure
QCL	Crops and livestock products	250	France	5510	Production	21114	Meat of rabbits and hares, fresh or chilled	2012	2012	t	52902	A	Official figure
QCL	Crops and livestock products	250	France	5510	Production	21114	Meat of rabbits and hares, fresh or chilled	2013	2013	t	52131	A	Official figure
QCL	Crops and livestock products	250	France	5510	Production	21114	Meat of rabbits and hares, fresh or chilled	2014	2014	t	53304	A	Official figure
QCL	Crops and livestock products	250	France	5510	Production	21114	Meat of rabbits and hares, fresh or chilled	2015	2015	t	52134	A	Official figure
QCL	Crops and livestock products	250	France	5510	Production	21114	Meat of rabbits and hares, fresh or chilled	2016	2016	t	48621	A	Official figure
QCL	Crops and livestock products	250	France	5510	Production	21114	Meat of rabbits and hares, fresh or chilled	2017	2017	t	45683	A	Official figure
QCL	Crops and livestock products	250	France	5510	Production	21114	Meat of rabbits and hares, fresh or chilled	2018	2018	t	43886	A	Official figure
QCL	Crops and livestock products	250	France	5510	Production	21114	Meat of rabbits and hares, fresh or chilled	2019	2019	t	41285	A	Official figure
QCL	Crops and livestock products	250	France	5510	Production	21114	Meat of rabbits and hares, fresh or chilled	2020	2020	t	26141	A	Official figure
QCL	Crops and livestock products	250	France	5510	Production	21114	Meat of rabbits and hares, fresh or chilled	2021	2021	t	25707	A	Official figure
QCL	Crops and livestock products	268	Georgia	5510	Production	21114	Meat of rabbits and hares, fresh or chilled	1992	1992	t	282	A	Official figure
QCL	Crops and livestock products	268	Georgia	5510	Production	21114	Meat of rabbits and hares, fresh or chilled	1993	1993	t	141	A	Official figure
QCL	Crops and livestock products	268	Georgia	5510	Production	21114	Meat of rabbits and hares, fresh or chilled	1994	1994	t	61	A	Official figure
QCL	Crops and livestock products	268	Georgia	5510	Production	21114	Meat of rabbits and hares, fresh or chilled	1995	1995	t	57	A	Official figure
QCL	Crops and livestock products	268	Georgia	5510	Production	21114	Meat of rabbits and hares, fresh or chilled	1996	1996	t	70	A	Official figure
QCL	Crops and livestock products	268	Georgia	5510	Production	21114	Meat of rabbits and hares, fresh or chilled	1997	1997	t	70	A	Official figure
QCL	Crops and livestock products	268	Georgia	5510	Production	21114	Meat of rabbits and hares, fresh or chilled	1998	1998	t	288	A	Official figure
QCL	Crops and livestock products	268	Georgia	5510	Production	21114	Meat of rabbits and hares, fresh or chilled	1999	1999	t	200	A	Official figure
QCL	Crops and livestock products	268	Georgia	5510	Production	21114	Meat of rabbits and hares, fresh or chilled	2000	2000	t	210	A	Official figure
QCL	Crops and livestock products	268	Georgia	5510	Production	21114	Meat of rabbits and hares, fresh or chilled	2001	2001	t	215	A	Official figure
QCL	Crops and livestock products	268	Georgia	5510	Production	21114	Meat of rabbits and hares, fresh or chilled	2003	2003	t	263	A	Official figure
QCL	Crops and livestock products	268	Georgia	5510	Production	21114	Meat of rabbits and hares, fresh or chilled	2004	2004	t	280	A	Official figure
QCL	Crops and livestock products	268	Georgia	5510	Production	21114	Meat of rabbits and hares, fresh or chilled	2005	2005	t	225	A	Official figure
QCL	Crops and livestock products	268	Georgia	5510	Production	21114	Meat of rabbits and hares, fresh or chilled	2006	2006	t	400	A	Official figure
QCL	Crops and livestock products	268	Georgia	5510	Production	21114	Meat of rabbits and hares, fresh or chilled	2007	2007	t	700	A	Official figure
QCL	Crops and livestock products	276	Germany	5510	Production	21114	Meat of rabbits and hares, fresh or chilled	1961	1961	t	16300	A	Official figure
QCL	Crops and livestock products	276	Germany	5510	Production	21114	Meat of rabbits and hares, fresh or chilled	1962	1962	t	20300	A	Official figure
QCL	Crops and livestock products	276	Germany	5510	Production	21114	Meat of rabbits and hares, fresh or chilled	1963	1963	t	22200	A	Official figure
QCL	Crops and livestock products	276	Germany	5510	Production	21114	Meat of rabbits and hares, fresh or chilled	1964	1964	t	21400	A	Official figure
QCL	Crops and livestock products	276	Germany	5510	Production	21114	Meat of rabbits and hares, fresh or chilled	1965	1965	t	21500	A	Official figure
QCL	Crops and livestock products	276	Germany	5510	Production	21114	Meat of rabbits and hares, fresh or chilled	1966	1966	t	25300	A	Official figure
QCL	Crops and livestock products	276	Germany	5510	Production	21114	Meat of rabbits and hares, fresh or chilled	1967	1967	t	26500	A	Official figure
QCL	Crops and livestock products	276	Germany	5510	Production	21114	Meat of rabbits and hares, fresh or chilled	1969	1969	t	32000	A	Official figure
QCL	Crops and livestock products	276	Germany	5510	Production	21114	Meat of rabbits and hares, fresh or chilled	1970	1970	t	33400	A	Official figure
QCL	Crops and livestock products	276	Germany	5510	Production	21114	Meat of rabbits and hares, fresh or chilled	1971	1971	t	43700	A	Official figure
QCL	Crops and livestock products	276	Germany	5510	Production	21114	Meat of rabbits and hares, fresh or chilled	1972	1972	t	43700	A	Official figure
QCL	Crops and livestock products	276	Germany	5510	Production	21114	Meat of rabbits and hares, fresh or chilled	1973	1973	t	44700	A	Official figure
QCL	Crops and livestock products	276	Germany	5510	Production	21114	Meat of rabbits and hares, fresh or chilled	1974	1974	t	49000	A	Official figure
QCL	Crops and livestock products	276	Germany	5510	Production	21114	Meat of rabbits and hares, fresh or chilled	1975	1975	t	47261	A	Official figure
QCL	Crops and livestock products	276	Germany	5510	Production	21114	Meat of rabbits and hares, fresh or chilled	1976	1976	t	42274	A	Official figure
QCL	Crops and livestock products	276	Germany	5510	Production	21114	Meat of rabbits and hares, fresh or chilled	1977	1977	t	40362	A	Official figure
QCL	Crops and livestock products	276	Germany	5510	Production	21114	Meat of rabbits and hares, fresh or chilled	1978	1978	t	41571	A	Official figure
QCL	Crops and livestock products	276	Germany	5510	Production	21114	Meat of rabbits and hares, fresh or chilled	1979	1979	t	38074	A	Official figure
QCL	Crops and livestock products	300	Greece	5510	Production	21114	Meat of rabbits and hares, fresh or chilled	1984	1984	t	7194	A	Official figure
QCL	Crops and livestock products	300	Greece	5510	Production	21114	Meat of rabbits and hares, fresh or chilled	1985	1985	t	8560	A	Official figure
QCL	Crops and livestock products	300	Greece	5510	Production	21114	Meat of rabbits and hares, fresh or chilled	1987	1987	t	4681	A	Official figure
QCL	Crops and livestock products	300	Greece	5510	Production	21114	Meat of rabbits and hares, fresh or chilled	1993	1993	t	8038.71	A	Official figure
QCL	Crops and livestock products	300	Greece	5510	Production	21114	Meat of rabbits and hares, fresh or chilled	1994	1994	t	8180.67	A	Official figure
QCL	Crops and livestock products	300	Greece	5510	Production	21114	Meat of rabbits and hares, fresh or chilled	1995	1995	t	7599	A	Official figure
QCL	Crops and livestock products	300	Greece	5510	Production	21114	Meat of rabbits and hares, fresh or chilled	1996	1996	t	7753.33	A	Official figure
QCL	Crops and livestock products	300	Greece	5510	Production	21114	Meat of rabbits and hares, fresh or chilled	1997	1997	t	7463.7	A	Official figure
QCL	Crops and livestock products	300	Greece	5510	Production	21114	Meat of rabbits and hares, fresh or chilled	1998	1998	t	7468.18	A	Official figure
QCL	Crops and livestock products	300	Greece	5510	Production	21114	Meat of rabbits and hares, fresh or chilled	1999	1999	t	7466.06	A	Official figure
QCL	Crops and livestock products	300	Greece	5510	Production	21114	Meat of rabbits and hares, fresh or chilled	2000	2000	t	7695.48	A	Official figure
QCL	Crops and livestock products	300	Greece	5510	Production	21114	Meat of rabbits and hares, fresh or chilled	2001	2001	t	8096.21	A	Official figure
QCL	Crops and livestock products	300	Greece	5510	Production	21114	Meat of rabbits and hares, fresh or chilled	2002	2002	t	8210.81	A	Official figure
QCL	Crops and livestock products	300	Greece	5510	Production	21114	Meat of rabbits and hares, fresh or chilled	2003	2003	t	8061.38	A	Official figure
QCL	Crops and livestock products	300	Greece	5510	Production	21114	Meat of rabbits and hares, fresh or chilled	2004	2004	t	8669	A	Official figure
QCL	Crops and livestock products	300	Greece	5510	Production	21114	Meat of rabbits and hares, fresh or chilled	2005	2005	t	7930	A	Official figure
QCL	Crops and livestock products	300	Greece	5510	Production	21114	Meat of rabbits and hares, fresh or chilled	2006	2006	t	7729	A	Official figure
QCL	Crops and livestock products	300	Greece	5510	Production	21114	Meat of rabbits and hares, fresh or chilled	2007	2007	t	7244.49	A	Official figure
QCL	Crops and livestock products	300	Greece	5510	Production	21114	Meat of rabbits and hares, fresh or chilled	2008	2008	t	7368.82	A	Official figure
QCL	Crops and livestock products	300	Greece	5510	Production	21114	Meat of rabbits and hares, fresh or chilled	2009	2009	t	7090.79	A	Official figure
QCL	Crops and livestock products	300	Greece	5510	Production	21114	Meat of rabbits and hares, fresh or chilled	2010	2010	t	6863.57	A	Official figure
QCL	Crops and livestock products	300	Greece	5510	Production	21114	Meat of rabbits and hares, fresh or chilled	2011	2011	t	6881.48	A	Official figure
QCL	Crops and livestock products	300	Greece	5510	Production	21114	Meat of rabbits and hares, fresh or chilled	2012	2012	t	7034	A	Official figure
QCL	Crops and livestock products	300	Greece	5510	Production	21114	Meat of rabbits and hares, fresh or chilled	2013	2013	t	6848.42	A	Official figure
QCL	Crops and livestock products	300	Greece	5510	Production	21114	Meat of rabbits and hares, fresh or chilled	2014	2014	t	4957.76	A	Official figure
QCL	Crops and livestock products	300	Greece	5510	Production	21114	Meat of rabbits and hares, fresh or chilled	2015	2015	t	3674	A	Official figure
QCL	Crops and livestock products	300	Greece	5510	Production	21114	Meat of rabbits and hares, fresh or chilled	2016	2016	t	3500	A	Official figure
QCL	Crops and livestock products	300	Greece	5510	Production	21114	Meat of rabbits and hares, fresh or chilled	2017	2017	t	3045	A	Official figure
QCL	Crops and livestock products	300	Greece	5510	Production	21114	Meat of rabbits and hares, fresh or chilled	2018	2018	t	2685.12	A	Official figure
QCL	Crops and livestock products	312	Guadeloupe	5510	Production	21114	Meat of rabbits and hares, fresh or chilled	1961	1961	t	70	A	Official figure
QCL	Crops and livestock products	312	Guadeloupe	5510	Production	21114	Meat of rabbits and hares, fresh or chilled	1962	1962	t	70	A	Official figure
QCL	Crops and livestock products	312	Guadeloupe	5510	Production	21114	Meat of rabbits and hares, fresh or chilled	1963	1963	t	70	A	Official figure
QCL	Crops and livestock products	312	Guadeloupe	5510	Production	21114	Meat of rabbits and hares, fresh or chilled	1964	1964	t	70	A	Official figure
QCL	Crops and livestock products	312	Guadeloupe	5510	Production	21114	Meat of rabbits and hares, fresh or chilled	1972	1972	t	3	A	Official figure
QCL	Crops and livestock products	312	Guadeloupe	5510	Production	21114	Meat of rabbits and hares, fresh or chilled	1973	1973	t	3	A	Official figure
QCL	Crops and livestock products	312	Guadeloupe	5510	Production	21114	Meat of rabbits and hares, fresh or chilled	1974	1974	t	8	A	Official figure
QCL	Crops and livestock products	312	Guadeloupe	5510	Production	21114	Meat of rabbits and hares, fresh or chilled	1975	1975	t	16	A	Official figure
QCL	Crops and livestock products	312	Guadeloupe	5510	Production	21114	Meat of rabbits and hares, fresh or chilled	1976	1976	t	26	A	Official figure
QCL	Crops and livestock products	312	Guadeloupe	5510	Production	21114	Meat of rabbits and hares, fresh or chilled	1980	1980	t	90	A	Official figure
QCL	Crops and livestock products	312	Guadeloupe	5510	Production	21114	Meat of rabbits and hares, fresh or chilled	1981	1981	t	243	A	Official figure
QCL	Crops and livestock products	312	Guadeloupe	5510	Production	21114	Meat of rabbits and hares, fresh or chilled	1982	1982	t	270	A	Official figure
QCL	Crops and livestock products	312	Guadeloupe	5510	Production	21114	Meat of rabbits and hares, fresh or chilled	1983	1983	t	278	A	Official figure
QCL	Crops and livestock products	312	Guadeloupe	5510	Production	21114	Meat of rabbits and hares, fresh or chilled	1984	1984	t	289	A	Official figure
QCL	Crops and livestock products	312	Guadeloupe	5510	Production	21114	Meat of rabbits and hares, fresh or chilled	1985	1985	t	295	A	Official figure
QCL	Crops and livestock products	312	Guadeloupe	5510	Production	21114	Meat of rabbits and hares, fresh or chilled	1986	1986	t	278	A	Official figure
QCL	Crops and livestock products	312	Guadeloupe	5510	Production	21114	Meat of rabbits and hares, fresh or chilled	1987	1987	t	291	A	Official figure
QCL	Crops and livestock products	312	Guadeloupe	5510	Production	21114	Meat of rabbits and hares, fresh or chilled	1988	1988	t	292	A	Official figure
QCL	Crops and livestock products	312	Guadeloupe	5510	Production	21114	Meat of rabbits and hares, fresh or chilled	1989	1989	t	192	A	Official figure
QCL	Crops and livestock products	312	Guadeloupe	5510	Production	21114	Meat of rabbits and hares, fresh or chilled	1990	1990	t	193	A	Official figure
QCL	Crops and livestock products	312	Guadeloupe	5510	Production	21114	Meat of rabbits and hares, fresh or chilled	1991	1991	t	150	A	Official figure
QCL	Crops and livestock products	312	Guadeloupe	5510	Production	21114	Meat of rabbits and hares, fresh or chilled	1992	1992	t	167	A	Official figure
QCL	Crops and livestock products	312	Guadeloupe	5510	Production	21114	Meat of rabbits and hares, fresh or chilled	1993	1993	t	163	A	Official figure
QCL	Crops and livestock products	312	Guadeloupe	5510	Production	21114	Meat of rabbits and hares, fresh or chilled	1994	1994	t	163	A	Official figure
QCL	Crops and livestock products	312	Guadeloupe	5510	Production	21114	Meat of rabbits and hares, fresh or chilled	1995	1995	t	81	A	Official figure
QCL	Crops and livestock products	312	Guadeloupe	5510	Production	21114	Meat of rabbits and hares, fresh or chilled	1996	1996	t	34	A	Official figure
QCL	Crops and livestock products	312	Guadeloupe	5510	Production	21114	Meat of rabbits and hares, fresh or chilled	1997	1997	t	27	A	Official figure
QCL	Crops and livestock products	312	Guadeloupe	5510	Production	21114	Meat of rabbits and hares, fresh or chilled	1998	1998	t	27	A	Official figure
QCL	Crops and livestock products	312	Guadeloupe	5510	Production	21114	Meat of rabbits and hares, fresh or chilled	1999	1999	t	52	A	Official figure
QCL	Crops and livestock products	312	Guadeloupe	5510	Production	21114	Meat of rabbits and hares, fresh or chilled	2005	2005	t	146	A	Official figure
QCL	Crops and livestock products	312	Guadeloupe	5510	Production	21114	Meat of rabbits and hares, fresh or chilled	2006	2006	t	57	A	Official figure
QCL	Crops and livestock products	348	Hungary	5510	Production	21114	Meat of rabbits and hares, fresh or chilled	1988	1988	t	20100	A	Official figure
QCL	Crops and livestock products	348	Hungary	5510	Production	21114	Meat of rabbits and hares, fresh or chilled	1989	1989	t	15800	A	Official figure
QCL	Crops and livestock products	348	Hungary	5510	Production	21114	Meat of rabbits and hares, fresh or chilled	1990	1990	t	17200	A	Official figure
QCL	Crops and livestock products	348	Hungary	5510	Production	21114	Meat of rabbits and hares, fresh or chilled	1991	1991	t	15800	A	Official figure
QCL	Crops and livestock products	348	Hungary	5510	Production	21114	Meat of rabbits and hares, fresh or chilled	1992	1992	t	17200	A	Official figure
QCL	Crops and livestock products	348	Hungary	5510	Production	21114	Meat of rabbits and hares, fresh or chilled	1995	1995	t	11380	A	Official figure
QCL	Crops and livestock products	348	Hungary	5510	Production	21114	Meat of rabbits and hares, fresh or chilled	1996	1996	t	11400	A	Official figure
QCL	Crops and livestock products	348	Hungary	5510	Production	21114	Meat of rabbits and hares, fresh or chilled	1997	1997	t	10478	A	Official figure
QCL	Crops and livestock products	348	Hungary	5510	Production	21114	Meat of rabbits and hares, fresh or chilled	1998	1998	t	9274	A	Official figure
QCL	Crops and livestock products	348	Hungary	5510	Production	21114	Meat of rabbits and hares, fresh or chilled	1999	1999	t	11000	A	Official figure
QCL	Crops and livestock products	348	Hungary	5510	Production	21114	Meat of rabbits and hares, fresh or chilled	2000	2000	t	14000	A	Official figure
QCL	Crops and livestock products	348	Hungary	5510	Production	21114	Meat of rabbits and hares, fresh or chilled	2002	2002	t	9815	A	Official figure
QCL	Crops and livestock products	348	Hungary	5510	Production	21114	Meat of rabbits and hares, fresh or chilled	2003	2003	t	8810	A	Official figure
QCL	Crops and livestock products	348	Hungary	5510	Production	21114	Meat of rabbits and hares, fresh or chilled	2004	2004	t	8573	A	Official figure
QCL	Crops and livestock products	348	Hungary	5510	Production	21114	Meat of rabbits and hares, fresh or chilled	2005	2005	t	9710	A	Official figure
QCL	Crops and livestock products	348	Hungary	5510	Production	21114	Meat of rabbits and hares, fresh or chilled	2006	2006	t	7304	A	Official figure
QCL	Crops and livestock products	348	Hungary	5510	Production	21114	Meat of rabbits and hares, fresh or chilled	2007	2007	t	6648	A	Official figure
QCL	Crops and livestock products	348	Hungary	5510	Production	21114	Meat of rabbits and hares, fresh or chilled	2008	2008	t	2760	A	Official figure
QCL	Crops and livestock products	348	Hungary	5510	Production	21114	Meat of rabbits and hares, fresh or chilled	2009	2009	t	3556	A	Official figure
QCL	Crops and livestock products	348	Hungary	5510	Production	21114	Meat of rabbits and hares, fresh or chilled	2010	2010	t	5858	A	Official figure
QCL	Crops and livestock products	348	Hungary	5510	Production	21114	Meat of rabbits and hares, fresh or chilled	2011	2011	t	5666	A	Official figure
QCL	Crops and livestock products	348	Hungary	5510	Production	21114	Meat of rabbits and hares, fresh or chilled	2012	2012	t	6496	A	Official figure
QCL	Crops and livestock products	348	Hungary	5510	Production	21114	Meat of rabbits and hares, fresh or chilled	2013	2013	t	6647	A	Official figure
QCL	Crops and livestock products	348	Hungary	5510	Production	21114	Meat of rabbits and hares, fresh or chilled	2014	2014	t	7364	A	Official figure
QCL	Crops and livestock products	348	Hungary	5510	Production	21114	Meat of rabbits and hares, fresh or chilled	2015	2015	t	7167	A	Official figure
QCL	Crops and livestock products	348	Hungary	5510	Production	21114	Meat of rabbits and hares, fresh or chilled	2016	2016	t	5962	A	Official figure
QCL	Crops and livestock products	348	Hungary	5510	Production	21114	Meat of rabbits and hares, fresh or chilled	2017	2017	t	5246	A	Official figure
QCL	Crops and livestock products	348	Hungary	5510	Production	21114	Meat of rabbits and hares, fresh or chilled	2018	2018	t	5641	A	Official figure
QCL	Crops and livestock products	360	Indonesia	5510	Production	21114	Meat of rabbits and hares, fresh or chilled	2018	2018	t	511	A	Official figure
QCL	Crops and livestock products	360	Indonesia	5510	Production	21114	Meat of rabbits and hares, fresh or chilled	2019	2019	t	703	A	Official figure
QCL	Crops and livestock products	360	Indonesia	5510	Production	21114	Meat of rabbits and hares, fresh or chilled	2020	2020	t	465	A	Official figure
QCL	Crops and livestock products	360	Indonesia	5510	Production	21114	Meat of rabbits and hares, fresh or chilled	2021	2021	t	487	A	Official figure
QCL	Crops and livestock products	360	Indonesia	5510	Production	21114	Meat of rabbits and hares, fresh or chilled	2022	2022	t	494	A	Official figure
QCL	Crops and livestock products	380	Italy	5510	Production	21114	Meat of rabbits and hares, fresh or chilled	1977	1977	t	141200	A	Official figure
QCL	Crops and livestock products	380	Italy	5510	Production	21114	Meat of rabbits and hares, fresh or chilled	1978	1978	t	152200	A	Official figure
QCL	Crops and livestock products	380	Italy	5510	Production	21114	Meat of rabbits and hares, fresh or chilled	1979	1979	t	164700	A	Official figure
QCL	Crops and livestock products	380	Italy	5510	Production	21114	Meat of rabbits and hares, fresh or chilled	1980	1980	t	175000	A	Official figure
QCL	Crops and livestock products	380	Italy	5510	Production	21114	Meat of rabbits and hares, fresh or chilled	1981	1981	t	179000	A	Official figure
QCL	Crops and livestock products	380	Italy	5510	Production	21114	Meat of rabbits and hares, fresh or chilled	1982	1982	t	178500	A	Official figure
QCL	Crops and livestock products	380	Italy	5510	Production	21114	Meat of rabbits and hares, fresh or chilled	1983	1983	t	177000	A	Official figure
QCL	Crops and livestock products	380	Italy	5510	Production	21114	Meat of rabbits and hares, fresh or chilled	1984	1984	t	179100	A	Official figure
QCL	Crops and livestock products	380	Italy	5510	Production	21114	Meat of rabbits and hares, fresh or chilled	1985	1985	t	182500	A	Official figure
QCL	Crops and livestock products	380	Italy	5510	Production	21114	Meat of rabbits and hares, fresh or chilled	1986	1986	t	184400	A	Official figure
QCL	Crops and livestock products	380	Italy	5510	Production	21114	Meat of rabbits and hares, fresh or chilled	1987	1987	t	187600	A	Official figure
QCL	Crops and livestock products	380	Italy	5510	Production	21114	Meat of rabbits and hares, fresh or chilled	2004	2004	t	40409	A	Official figure
QCL	Crops and livestock products	380	Italy	5510	Production	21114	Meat of rabbits and hares, fresh or chilled	2005	2005	t	42690	A	Official figure
QCL	Crops and livestock products	380	Italy	5510	Production	21114	Meat of rabbits and hares, fresh or chilled	2006	2006	t	42183	A	Official figure
QCL	Crops and livestock products	380	Italy	5510	Production	21114	Meat of rabbits and hares, fresh or chilled	2017	2017	t	28675.4	A	Official figure
QCL	Crops and livestock products	380	Italy	5510	Production	21114	Meat of rabbits and hares, fresh or chilled	2018	2018	t	23741	A	Official figure
QCL	Crops and livestock products	380	Italy	5510	Production	21114	Meat of rabbits and hares, fresh or chilled	2019	2019	t	26647.1	A	Official figure
QCL	Crops and livestock products	400	Jordan	5510	Production	21114	Meat of rabbits and hares, fresh or chilled	1961	1961	t	0	A	Official figure
QCL	Crops and livestock products	400	Jordan	5510	Production	21114	Meat of rabbits and hares, fresh or chilled	1962	1962	t	0	A	Official figure
QCL	Crops and livestock products	400	Jordan	5510	Production	21114	Meat of rabbits and hares, fresh or chilled	1963	1963	t	0	A	Official figure
QCL	Crops and livestock products	400	Jordan	5510	Production	21114	Meat of rabbits and hares, fresh or chilled	1964	1964	t	0	A	Official figure
QCL	Crops and livestock products	400	Jordan	5510	Production	21114	Meat of rabbits and hares, fresh or chilled	1965	1965	t	0	A	Official figure
QCL	Crops and livestock products	400	Jordan	5510	Production	21114	Meat of rabbits and hares, fresh or chilled	1966	1966	t	0	A	Official figure
QCL	Crops and livestock products	400	Jordan	5510	Production	21114	Meat of rabbits and hares, fresh or chilled	1967	1967	t	0	A	Official figure
QCL	Crops and livestock products	400	Jordan	5510	Production	21114	Meat of rabbits and hares, fresh or chilled	1968	1968	t	0	A	Official figure
QCL	Crops and livestock products	400	Jordan	5510	Production	21114	Meat of rabbits and hares, fresh or chilled	1969	1969	t	0	A	Official figure
QCL	Crops and livestock products	400	Jordan	5510	Production	21114	Meat of rabbits and hares, fresh or chilled	1970	1970	t	0	A	Official figure
QCL	Crops and livestock products	400	Jordan	5510	Production	21114	Meat of rabbits and hares, fresh or chilled	1971	1971	t	0	A	Official figure
QCL	Crops and livestock products	400	Jordan	5510	Production	21114	Meat of rabbits and hares, fresh or chilled	1972	1972	t	0	A	Official figure
QCL	Crops and livestock products	400	Jordan	5510	Production	21114	Meat of rabbits and hares, fresh or chilled	1973	1973	t	0	A	Official figure
QCL	Crops and livestock products	400	Jordan	5510	Production	21114	Meat of rabbits and hares, fresh or chilled	1974	1974	t	0	A	Official figure
QCL	Crops and livestock products	400	Jordan	5510	Production	21114	Meat of rabbits and hares, fresh or chilled	1975	1975	t	0	A	Official figure
QCL	Crops and livestock products	400	Jordan	5510	Production	21114	Meat of rabbits and hares, fresh or chilled	1976	1976	t	0	A	Official figure
QCL	Crops and livestock products	400	Jordan	5510	Production	21114	Meat of rabbits and hares, fresh or chilled	1977	1977	t	0	A	Official figure
QCL	Crops and livestock products	400	Jordan	5510	Production	21114	Meat of rabbits and hares, fresh or chilled	1978	1978	t	0	A	Official figure
QCL	Crops and livestock products	400	Jordan	5510	Production	21114	Meat of rabbits and hares, fresh or chilled	1979	1979	t	0	A	Official figure
QCL	Crops and livestock products	400	Jordan	5510	Production	21114	Meat of rabbits and hares, fresh or chilled	1980	1980	t	0	A	Official figure
QCL	Crops and livestock products	398	Kazakhstan	5510	Production	21114	Meat of rabbits and hares, fresh or chilled	1992	1992	t	400	A	Official figure
QCL	Crops and livestock products	398	Kazakhstan	5510	Production	21114	Meat of rabbits and hares, fresh or chilled	1993	1993	t	100	A	Official figure
QCL	Crops and livestock products	398	Kazakhstan	5510	Production	21114	Meat of rabbits and hares, fresh or chilled	1994	1994	t	400	A	Official figure
QCL	Crops and livestock products	398	Kazakhstan	5510	Production	21114	Meat of rabbits and hares, fresh or chilled	1995	1995	t	300	A	Official figure
QCL	Crops and livestock products	398	Kazakhstan	5510	Production	21114	Meat of rabbits and hares, fresh or chilled	1996	1996	t	100	A	Official figure
QCL	Crops and livestock products	398	Kazakhstan	5510	Production	21114	Meat of rabbits and hares, fresh or chilled	2000	2000	t	200	A	Official figure
QCL	Crops and livestock products	398	Kazakhstan	5510	Production	21114	Meat of rabbits and hares, fresh or chilled	2001	2001	t	200	A	Official figure
QCL	Crops and livestock products	398	Kazakhstan	5510	Production	21114	Meat of rabbits and hares, fresh or chilled	2002	2002	t	100	A	Official figure
QCL	Crops and livestock products	398	Kazakhstan	5510	Production	21114	Meat of rabbits and hares, fresh or chilled	2003	2003	t	100	A	Official figure
QCL	Crops and livestock products	398	Kazakhstan	5510	Production	21114	Meat of rabbits and hares, fresh or chilled	2009	2009	t	113.2	A	Official figure
QCL	Crops and livestock products	398	Kazakhstan	5510	Production	21114	Meat of rabbits and hares, fresh or chilled	2010	2010	t	137.2	A	Official figure
QCL	Crops and livestock products	398	Kazakhstan	5510	Production	21114	Meat of rabbits and hares, fresh or chilled	2011	2011	t	149.38	A	Official figure
QCL	Crops and livestock products	398	Kazakhstan	5510	Production	21114	Meat of rabbits and hares, fresh or chilled	2012	2012	t	161.78	A	Official figure
QCL	Crops and livestock products	398	Kazakhstan	5510	Production	21114	Meat of rabbits and hares, fresh or chilled	2013	2013	t	244	A	Official figure
QCL	Crops and livestock products	398	Kazakhstan	5510	Production	21114	Meat of rabbits and hares, fresh or chilled	2014	2014	t	119.11	A	Official figure
QCL	Crops and livestock products	398	Kazakhstan	5510	Production	21114	Meat of rabbits and hares, fresh or chilled	2015	2015	t	110	A	Official figure
QCL	Crops and livestock products	398	Kazakhstan	5510	Production	21114	Meat of rabbits and hares, fresh or chilled	2016	2016	t	76	A	Official figure
QCL	Crops and livestock products	398	Kazakhstan	5510	Production	21114	Meat of rabbits and hares, fresh or chilled	2017	2017	t	81.4	A	Official figure
QCL	Crops and livestock products	398	Kazakhstan	5510	Production	21114	Meat of rabbits and hares, fresh or chilled	2018	2018	t	96.73	A	Official figure
QCL	Crops and livestock products	398	Kazakhstan	5510	Production	21114	Meat of rabbits and hares, fresh or chilled	2019	2019	t	72.09	A	Official figure
QCL	Crops and livestock products	398	Kazakhstan	5510	Production	21114	Meat of rabbits and hares, fresh or chilled	2020	2020	t	62	A	Official figure
QCL	Crops and livestock products	398	Kazakhstan	5510	Production	21114	Meat of rabbits and hares, fresh or chilled	2021	2021	t	68.5	A	Official figure
QCL	Crops and livestock products	398	Kazakhstan	5510	Production	21114	Meat of rabbits and hares, fresh or chilled	2022	2022	t	65	A	Official figure
QCL	Crops and livestock products	404	Kenya	5510	Production	21114	Meat of rabbits and hares, fresh or chilled	1961	1961	t	0	A	Official figure
QCL	Crops and livestock products	404	Kenya	5510	Production	21114	Meat of rabbits and hares, fresh or chilled	1962	1962	t	0	A	Official figure
QCL	Crops and livestock products	404	Kenya	5510	Production	21114	Meat of rabbits and hares, fresh or chilled	1963	1963	t	0	A	Official figure
QCL	Crops and livestock products	404	Kenya	5510	Production	21114	Meat of rabbits and hares, fresh or chilled	1964	1964	t	0	A	Official figure
QCL	Crops and livestock products	404	Kenya	5510	Production	21114	Meat of rabbits and hares, fresh or chilled	1965	1965	t	0	A	Official figure
QCL	Crops and livestock products	404	Kenya	5510	Production	21114	Meat of rabbits and hares, fresh or chilled	1966	1966	t	0	A	Official figure
QCL	Crops and livestock products	404	Kenya	5510	Production	21114	Meat of rabbits and hares, fresh or chilled	1967	1967	t	0	A	Official figure
QCL	Crops and livestock products	404	Kenya	5510	Production	21114	Meat of rabbits and hares, fresh or chilled	1968	1968	t	0	A	Official figure
QCL	Crops and livestock products	417	Kyrgyzstan	5510	Production	21114	Meat of rabbits and hares, fresh or chilled	1992	1992	t	1100	A	Official figure
QCL	Crops and livestock products	417	Kyrgyzstan	5510	Production	21114	Meat of rabbits and hares, fresh or chilled	1993	1993	t	500	A	Official figure
QCL	Crops and livestock products	417	Kyrgyzstan	5510	Production	21114	Meat of rabbits and hares, fresh or chilled	1994	1994	t	600	A	Official figure
QCL	Crops and livestock products	417	Kyrgyzstan	5510	Production	21114	Meat of rabbits and hares, fresh or chilled	1995	1995	t	326	A	Official figure
QCL	Crops and livestock products	417	Kyrgyzstan	5510	Production	21114	Meat of rabbits and hares, fresh or chilled	1996	1996	t	193	A	Official figure
QCL	Crops and livestock products	417	Kyrgyzstan	5510	Production	21114	Meat of rabbits and hares, fresh or chilled	1997	1997	t	223	A	Official figure
QCL	Crops and livestock products	417	Kyrgyzstan	5510	Production	21114	Meat of rabbits and hares, fresh or chilled	1998	1998	t	202	A	Official figure
QCL	Crops and livestock products	417	Kyrgyzstan	5510	Production	21114	Meat of rabbits and hares, fresh or chilled	1999	1999	t	275	A	Official figure
QCL	Crops and livestock products	417	Kyrgyzstan	5510	Production	21114	Meat of rabbits and hares, fresh or chilled	2000	2000	t	300	A	Official figure
QCL	Crops and livestock products	417	Kyrgyzstan	5510	Production	21114	Meat of rabbits and hares, fresh or chilled	2001	2001	t	300	A	Official figure
QCL	Crops and livestock products	417	Kyrgyzstan	5510	Production	21114	Meat of rabbits and hares, fresh or chilled	2002	2002	t	272	A	Official figure
QCL	Crops and livestock products	417	Kyrgyzstan	5510	Production	21114	Meat of rabbits and hares, fresh or chilled	2003	2003	t	299	A	Official figure
QCL	Crops and livestock products	417	Kyrgyzstan	5510	Production	21114	Meat of rabbits and hares, fresh or chilled	2004	2004	t	121	A	Official figure
QCL	Crops and livestock products	417	Kyrgyzstan	5510	Production	21114	Meat of rabbits and hares, fresh or chilled	2005	2005	t	176	A	Official figure
QCL	Crops and livestock products	417	Kyrgyzstan	5510	Production	21114	Meat of rabbits and hares, fresh or chilled	2006	2006	t	478	A	Official figure
QCL	Crops and livestock products	417	Kyrgyzstan	5510	Production	21114	Meat of rabbits and hares, fresh or chilled	2007	2007	t	428	A	Official figure
QCL	Crops and livestock products	417	Kyrgyzstan	5510	Production	21114	Meat of rabbits and hares, fresh or chilled	2008	2008	t	322	A	Official figure
QCL	Crops and livestock products	417	Kyrgyzstan	5510	Production	21114	Meat of rabbits and hares, fresh or chilled	2009	2009	t	297	A	Official figure
QCL	Crops and livestock products	417	Kyrgyzstan	5510	Production	21114	Meat of rabbits and hares, fresh or chilled	2010	2010	t	328	A	Official figure
QCL	Crops and livestock products	417	Kyrgyzstan	5510	Production	21114	Meat of rabbits and hares, fresh or chilled	2011	2011	t	351	A	Official figure
QCL	Crops and livestock products	417	Kyrgyzstan	5510	Production	21114	Meat of rabbits and hares, fresh or chilled	2012	2012	t	373	A	Official figure
QCL	Crops and livestock products	417	Kyrgyzstan	5510	Production	21114	Meat of rabbits and hares, fresh or chilled	2013	2013	t	400	A	Official figure
QCL	Crops and livestock products	417	Kyrgyzstan	5510	Production	21114	Meat of rabbits and hares, fresh or chilled	2014	2014	t	306.4	A	Official figure
QCL	Crops and livestock products	417	Kyrgyzstan	5510	Production	21114	Meat of rabbits and hares, fresh or chilled	2015	2015	t	309.5	A	Official figure
QCL	Crops and livestock products	417	Kyrgyzstan	5510	Production	21114	Meat of rabbits and hares, fresh or chilled	2016	2016	t	315.6	A	Official figure
QCL	Crops and livestock products	417	Kyrgyzstan	5510	Production	21114	Meat of rabbits and hares, fresh or chilled	2017	2017	t	290	A	Official figure
QCL	Crops and livestock products	417	Kyrgyzstan	5510	Production	21114	Meat of rabbits and hares, fresh or chilled	2018	2018	t	318	A	Official figure
QCL	Crops and livestock products	417	Kyrgyzstan	5510	Production	21114	Meat of rabbits and hares, fresh or chilled	2019	2019	t	147	A	Official figure
QCL	Crops and livestock products	417	Kyrgyzstan	5510	Production	21114	Meat of rabbits and hares, fresh or chilled	2020	2020	t	107	A	Official figure
QCL	Crops and livestock products	417	Kyrgyzstan	5510	Production	21114	Meat of rabbits and hares, fresh or chilled	2021	2021	t	104	A	Official figure
QCL	Crops and livestock products	417	Kyrgyzstan	5510	Production	21114	Meat of rabbits and hares, fresh or chilled	2022	2022	t	149	A	Official figure
QCL	Crops and livestock products	428	Latvia	5510	Production	21114	Meat of rabbits and hares, fresh or chilled	1992	1992	t	730	A	Official figure
QCL	Crops and livestock products	428	Latvia	5510	Production	21114	Meat of rabbits and hares, fresh or chilled	1993	1993	t	250	A	Official figure
QCL	Crops and livestock products	428	Latvia	5510	Production	21114	Meat of rabbits and hares, fresh or chilled	1994	1994	t	306	A	Official figure
QCL	Crops and livestock products	428	Latvia	5510	Production	21114	Meat of rabbits and hares, fresh or chilled	1995	1995	t	201	A	Official figure
QCL	Crops and livestock products	428	Latvia	5510	Production	21114	Meat of rabbits and hares, fresh or chilled	1996	1996	t	159	A	Official figure
QCL	Crops and livestock products	428	Latvia	5510	Production	21114	Meat of rabbits and hares, fresh or chilled	1997	1997	t	108	A	Official figure
QCL	Crops and livestock products	428	Latvia	5510	Production	21114	Meat of rabbits and hares, fresh or chilled	1998	1998	t	228	A	Official figure
QCL	Crops and livestock products	428	Latvia	5510	Production	21114	Meat of rabbits and hares, fresh or chilled	1999	1999	t	87	A	Official figure
QCL	Crops and livestock products	428	Latvia	5510	Production	21114	Meat of rabbits and hares, fresh or chilled	2000	2000	t	137	A	Official figure
QCL	Crops and livestock products	428	Latvia	5510	Production	21114	Meat of rabbits and hares, fresh or chilled	2001	2001	t	195	A	Official figure
QCL	Crops and livestock products	428	Latvia	5510	Production	21114	Meat of rabbits and hares, fresh or chilled	2002	2002	t	239	A	Official figure
QCL	Crops and livestock products	428	Latvia	5510	Production	21114	Meat of rabbits and hares, fresh or chilled	2003	2003	t	113	A	Official figure
QCL	Crops and livestock products	428	Latvia	5510	Production	21114	Meat of rabbits and hares, fresh or chilled	2004	2004	t	143	A	Official figure
QCL	Crops and livestock products	428	Latvia	5510	Production	21114	Meat of rabbits and hares, fresh or chilled	2005	2005	t	112	A	Official figure
QCL	Crops and livestock products	428	Latvia	5510	Production	21114	Meat of rabbits and hares, fresh or chilled	2006	2006	t	117	A	Official figure
QCL	Crops and livestock products	428	Latvia	5510	Production	21114	Meat of rabbits and hares, fresh or chilled	2007	2007	t	83	A	Official figure
QCL	Crops and livestock products	428	Latvia	5510	Production	21114	Meat of rabbits and hares, fresh or chilled	2008	2008	t	62	A	Official figure
QCL	Crops and livestock products	428	Latvia	5510	Production	21114	Meat of rabbits and hares, fresh or chilled	2009	2009	t	39	A	Official figure
QCL	Crops and livestock products	428	Latvia	5510	Production	21114	Meat of rabbits and hares, fresh or chilled	2010	2010	t	74	A	Official figure
QCL	Crops and livestock products	428	Latvia	5510	Production	21114	Meat of rabbits and hares, fresh or chilled	2011	2011	t	61	A	Official figure
QCL	Crops and livestock products	428	Latvia	5510	Production	21114	Meat of rabbits and hares, fresh or chilled	2012	2012	t	62	A	Official figure
QCL	Crops and livestock products	428	Latvia	5510	Production	21114	Meat of rabbits and hares, fresh or chilled	2013	2013	t	77	A	Official figure
QCL	Crops and livestock products	428	Latvia	5510	Production	21114	Meat of rabbits and hares, fresh or chilled	2014	2014	t	89	A	Official figure
QCL	Crops and livestock products	428	Latvia	5510	Production	21114	Meat of rabbits and hares, fresh or chilled	2015	2015	t	99	A	Official figure
QCL	Crops and livestock products	428	Latvia	5510	Production	21114	Meat of rabbits and hares, fresh or chilled	2016	2016	t	101	A	Official figure
QCL	Crops and livestock products	428	Latvia	5510	Production	21114	Meat of rabbits and hares, fresh or chilled	2017	2017	t	45	A	Official figure
QCL	Crops and livestock products	428	Latvia	5510	Production	21114	Meat of rabbits and hares, fresh or chilled	2018	2018	t	46	A	Official figure
QCL	Crops and livestock products	440	Lithuania	5510	Production	21114	Meat of rabbits and hares, fresh or chilled	1992	1992	t	230	A	Official figure
QCL	Crops and livestock products	440	Lithuania	5510	Production	21114	Meat of rabbits and hares, fresh or chilled	1993	1993	t	243	A	Official figure
QCL	Crops and livestock products	440	Lithuania	5510	Production	21114	Meat of rabbits and hares, fresh or chilled	1994	1994	t	186	A	Official figure
QCL	Crops and livestock products	440	Lithuania	5510	Production	21114	Meat of rabbits and hares, fresh or chilled	1995	1995	t	50	A	Official figure
QCL	Crops and livestock products	440	Lithuania	5510	Production	21114	Meat of rabbits and hares, fresh or chilled	1996	1996	t	56	A	Official figure
QCL	Crops and livestock products	440	Lithuania	5510	Production	21114	Meat of rabbits and hares, fresh or chilled	1997	1997	t	60	A	Official figure
QCL	Crops and livestock products	440	Lithuania	5510	Production	21114	Meat of rabbits and hares, fresh or chilled	1998	1998	t	55	A	Official figure
QCL	Crops and livestock products	440	Lithuania	5510	Production	21114	Meat of rabbits and hares, fresh or chilled	1999	1999	t	23	A	Official figure
QCL	Crops and livestock products	440	Lithuania	5510	Production	21114	Meat of rabbits and hares, fresh or chilled	2000	2000	t	19	A	Official figure
QCL	Crops and livestock products	440	Lithuania	5510	Production	21114	Meat of rabbits and hares, fresh or chilled	2001	2001	t	21	A	Official figure
QCL	Crops and livestock products	440	Lithuania	5510	Production	21114	Meat of rabbits and hares, fresh or chilled	2002	2002	t	20	A	Official figure
QCL	Crops and livestock products	440	Lithuania	5510	Production	21114	Meat of rabbits and hares, fresh or chilled	2003	2003	t	50	A	Official figure
QCL	Crops and livestock products	440	Lithuania	5510	Production	21114	Meat of rabbits and hares, fresh or chilled	2004	2004	t	58	A	Official figure
QCL	Crops and livestock products	440	Lithuania	5510	Production	21114	Meat of rabbits and hares, fresh or chilled	2005	2005	t	55	A	Official figure
QCL	Crops and livestock products	440	Lithuania	5510	Production	21114	Meat of rabbits and hares, fresh or chilled	2006	2006	t	50	A	Official figure
QCL	Crops and livestock products	440	Lithuania	5510	Production	21114	Meat of rabbits and hares, fresh or chilled	2007	2007	t	50	A	Official figure
QCL	Crops and livestock products	440	Lithuania	5510	Production	21114	Meat of rabbits and hares, fresh or chilled	2008	2008	t	51	A	Official figure
QCL	Crops and livestock products	440	Lithuania	5510	Production	21114	Meat of rabbits and hares, fresh or chilled	2009	2009	t	53	A	Official figure
QCL	Crops and livestock products	440	Lithuania	5510	Production	21114	Meat of rabbits and hares, fresh or chilled	2010	2010	t	97	A	Official figure
QCL	Crops and livestock products	440	Lithuania	5510	Production	21114	Meat of rabbits and hares, fresh or chilled	2011	2011	t	60	A	Official figure
QCL	Crops and livestock products	440	Lithuania	5510	Production	21114	Meat of rabbits and hares, fresh or chilled	2012	2012	t	60	A	Official figure
QCL	Crops and livestock products	440	Lithuania	5510	Production	21114	Meat of rabbits and hares, fresh or chilled	2013	2013	t	60	A	Official figure
QCL	Crops and livestock products	440	Lithuania	5510	Production	21114	Meat of rabbits and hares, fresh or chilled	2014	2014	t	123	A	Official figure
QCL	Crops and livestock products	440	Lithuania	5510	Production	21114	Meat of rabbits and hares, fresh or chilled	2015	2015	t	128	A	Official figure
QCL	Crops and livestock products	440	Lithuania	5510	Production	21114	Meat of rabbits and hares, fresh or chilled	2016	2016	t	145	A	Official figure
QCL	Crops and livestock products	440	Lithuania	5510	Production	21114	Meat of rabbits and hares, fresh or chilled	2017	2017	t	172	A	Official figure
QCL	Crops and livestock products	440	Lithuania	5510	Production	21114	Meat of rabbits and hares, fresh or chilled	2018	2018	t	272	A	Official figure
QCL	Crops and livestock products	442	Luxembourg	5510	Production	21114	Meat of rabbits and hares, fresh or chilled	2007	2007	t	48	A	Official figure
QCL	Crops and livestock products	442	Luxembourg	5510	Production	21114	Meat of rabbits and hares, fresh or chilled	2008	2008	t	48	A	Official figure
QCL	Crops and livestock products	442	Luxembourg	5510	Production	21114	Meat of rabbits and hares, fresh or chilled	2012	2012	t	35.25	A	Official figure
QCL	Crops and livestock products	442	Luxembourg	5510	Production	21114	Meat of rabbits and hares, fresh or chilled	2013	2013	t	36.6	A	Official figure
QCL	Crops and livestock products	442	Luxembourg	5510	Production	21114	Meat of rabbits and hares, fresh or chilled	2014	2014	t	37.05	A	Official figure
QCL	Crops and livestock products	442	Luxembourg	5510	Production	21114	Meat of rabbits and hares, fresh or chilled	2015	2015	t	38.05	A	Official figure
QCL	Crops and livestock products	442	Luxembourg	5510	Production	21114	Meat of rabbits and hares, fresh or chilled	2016	2016	t	30.55	A	Official figure
QCL	Crops and livestock products	442	Luxembourg	5510	Production	21114	Meat of rabbits and hares, fresh or chilled	2017	2017	t	27.15	A	Official figure
QCL	Crops and livestock products	442	Luxembourg	5510	Production	21114	Meat of rabbits and hares, fresh or chilled	2018	2018	t	28.3	A	Official figure
QCL	Crops and livestock products	470	Malta	5510	Production	21114	Meat of rabbits and hares, fresh or chilled	1961	1961	t	0	A	Official figure
QCL	Crops and livestock products	470	Malta	5510	Production	21114	Meat of rabbits and hares, fresh or chilled	1962	1962	t	0	A	Official figure
QCL	Crops and livestock products	470	Malta	5510	Production	21114	Meat of rabbits and hares, fresh or chilled	1963	1963	t	0	A	Official figure
QCL	Crops and livestock products	470	Malta	5510	Production	21114	Meat of rabbits and hares, fresh or chilled	1964	1964	t	0	A	Official figure
QCL	Crops and livestock products	470	Malta	5510	Production	21114	Meat of rabbits and hares, fresh or chilled	1965	1965	t	0	A	Official figure
QCL	Crops and livestock products	470	Malta	5510	Production	21114	Meat of rabbits and hares, fresh or chilled	1966	1966	t	0	A	Official figure
QCL	Crops and livestock products	470	Malta	5510	Production	21114	Meat of rabbits and hares, fresh or chilled	1967	1967	t	0	A	Official figure
QCL	Crops and livestock products	470	Malta	5510	Production	21114	Meat of rabbits and hares, fresh or chilled	1968	1968	t	0	A	Official figure
QCL	Crops and livestock products	470	Malta	5510	Production	21114	Meat of rabbits and hares, fresh or chilled	1969	1969	t	0	A	Official figure
QCL	Crops and livestock products	470	Malta	5510	Production	21114	Meat of rabbits and hares, fresh or chilled	1970	1970	t	0	A	Official figure
QCL	Crops and livestock products	470	Malta	5510	Production	21114	Meat of rabbits and hares, fresh or chilled	1971	1971	t	0	A	Official figure
QCL	Crops and livestock products	470	Malta	5510	Production	21114	Meat of rabbits and hares, fresh or chilled	1972	1972	t	0	A	Official figure
QCL	Crops and livestock products	470	Malta	5510	Production	21114	Meat of rabbits and hares, fresh or chilled	1973	1973	t	0	A	Official figure
QCL	Crops and livestock products	470	Malta	5510	Production	21114	Meat of rabbits and hares, fresh or chilled	1974	1974	t	0	A	Official figure
QCL	Crops and livestock products	470	Malta	5510	Production	21114	Meat of rabbits and hares, fresh or chilled	1975	1975	t	0	A	Official figure
QCL	Crops and livestock products	470	Malta	5510	Production	21114	Meat of rabbits and hares, fresh or chilled	1976	1976	t	0	A	Official figure
QCL	Crops and livestock products	474	Martinique	5510	Production	21114	Meat of rabbits and hares, fresh or chilled	1961	1961	t	0	A	Official figure
QCL	Crops and livestock products	474	Martinique	5510	Production	21114	Meat of rabbits and hares, fresh or chilled	1962	1962	t	0	A	Official figure
QCL	Crops and livestock products	474	Martinique	5510	Production	21114	Meat of rabbits and hares, fresh or chilled	1963	1963	t	0	A	Official figure
QCL	Crops and livestock products	474	Martinique	5510	Production	21114	Meat of rabbits and hares, fresh or chilled	1964	1964	t	0	A	Official figure
QCL	Crops and livestock products	474	Martinique	5510	Production	21114	Meat of rabbits and hares, fresh or chilled	1965	1965	t	0	A	Official figure
QCL	Crops and livestock products	474	Martinique	5510	Production	21114	Meat of rabbits and hares, fresh or chilled	1966	1966	t	0	A	Official figure
QCL	Crops and livestock products	474	Martinique	5510	Production	21114	Meat of rabbits and hares, fresh or chilled	1967	1967	t	0	A	Official figure
QCL	Crops and livestock products	474	Martinique	5510	Production	21114	Meat of rabbits and hares, fresh or chilled	1968	1968	t	0	A	Official figure
QCL	Crops and livestock products	474	Martinique	5510	Production	21114	Meat of rabbits and hares, fresh or chilled	1969	1969	t	0	A	Official figure
QCL	Crops and livestock products	474	Martinique	5510	Production	21114	Meat of rabbits and hares, fresh or chilled	1970	1970	t	0	A	Official figure
QCL	Crops and livestock products	474	Martinique	5510	Production	21114	Meat of rabbits and hares, fresh or chilled	1971	1971	t	0	A	Official figure
QCL	Crops and livestock products	474	Martinique	5510	Production	21114	Meat of rabbits and hares, fresh or chilled	1972	1972	t	0	A	Official figure
QCL	Crops and livestock products	474	Martinique	5510	Production	21114	Meat of rabbits and hares, fresh or chilled	1973	1973	t	0	A	Official figure
QCL	Crops and livestock products	474	Martinique	5510	Production	21114	Meat of rabbits and hares, fresh or chilled	1974	1974	t	0	A	Official figure
QCL	Crops and livestock products	474	Martinique	5510	Production	21114	Meat of rabbits and hares, fresh or chilled	1975	1975	t	0	A	Official figure
QCL	Crops and livestock products	474	Martinique	5510	Production	21114	Meat of rabbits and hares, fresh or chilled	1976	1976	t	0	A	Official figure
QCL	Crops and livestock products	474	Martinique	5510	Production	21114	Meat of rabbits and hares, fresh or chilled	1977	1977	t	0	A	Official figure
QCL	Crops and livestock products	474	Martinique	5510	Production	21114	Meat of rabbits and hares, fresh or chilled	1978	1978	t	0	A	Official figure
QCL	Crops and livestock products	474	Martinique	5510	Production	21114	Meat of rabbits and hares, fresh or chilled	1979	1979	t	0	A	Official figure
QCL	Crops and livestock products	474	Martinique	5510	Production	21114	Meat of rabbits and hares, fresh or chilled	1980	1980	t	0	A	Official figure
QCL	Crops and livestock products	474	Martinique	5510	Production	21114	Meat of rabbits and hares, fresh or chilled	1981	1981	t	0	A	Official figure
QCL	Crops and livestock products	474	Martinique	5510	Production	21114	Meat of rabbits and hares, fresh or chilled	1982	1982	t	0	A	Official figure
QCL	Crops and livestock products	474	Martinique	5510	Production	21114	Meat of rabbits and hares, fresh or chilled	1983	1983	t	0	A	Official figure
QCL	Crops and livestock products	474	Martinique	5510	Production	21114	Meat of rabbits and hares, fresh or chilled	1984	1984	t	140	A	Official figure
QCL	Crops and livestock products	474	Martinique	5510	Production	21114	Meat of rabbits and hares, fresh or chilled	1985	1985	t	150	A	Official figure
QCL	Crops and livestock products	474	Martinique	5510	Production	21114	Meat of rabbits and hares, fresh or chilled	1986	1986	t	170	A	Official figure
QCL	Crops and livestock products	474	Martinique	5510	Production	21114	Meat of rabbits and hares, fresh or chilled	1987	1987	t	170	A	Official figure
QCL	Crops and livestock products	474	Martinique	5510	Production	21114	Meat of rabbits and hares, fresh or chilled	1988	1988	t	170	A	Official figure
QCL	Crops and livestock products	474	Martinique	5510	Production	21114	Meat of rabbits and hares, fresh or chilled	1989	1989	t	170	A	Official figure
QCL	Crops and livestock products	474	Martinique	5510	Production	21114	Meat of rabbits and hares, fresh or chilled	1992	1992	t	120	A	Official figure
QCL	Crops and livestock products	474	Martinique	5510	Production	21114	Meat of rabbits and hares, fresh or chilled	1993	1993	t	100	A	Official figure
QCL	Crops and livestock products	474	Martinique	5510	Production	21114	Meat of rabbits and hares, fresh or chilled	1994	1994	t	100	A	Official figure
QCL	Crops and livestock products	474	Martinique	5510	Production	21114	Meat of rabbits and hares, fresh or chilled	1995	1995	t	100	A	Official figure
QCL	Crops and livestock products	474	Martinique	5510	Production	21114	Meat of rabbits and hares, fresh or chilled	1996	1996	t	100	A	Official figure
QCL	Crops and livestock products	474	Martinique	5510	Production	21114	Meat of rabbits and hares, fresh or chilled	1997	1997	t	60	A	Official figure
QCL	Crops and livestock products	474	Martinique	5510	Production	21114	Meat of rabbits and hares, fresh or chilled	1998	1998	t	60	A	Official figure
QCL	Crops and livestock products	474	Martinique	5510	Production	21114	Meat of rabbits and hares, fresh or chilled	1999	1999	t	60	A	Official figure
QCL	Crops and livestock products	474	Martinique	5510	Production	21114	Meat of rabbits and hares, fresh or chilled	2005	2005	t	70	A	Official figure
QCL	Crops and livestock products	474	Martinique	5510	Production	21114	Meat of rabbits and hares, fresh or chilled	2006	2006	t	72	A	Official figure
QCL	Crops and livestock products	480	Mauritius	5510	Production	21114	Meat of rabbits and hares, fresh or chilled	2006	2006	t	25	A	Official figure
QCL	Crops and livestock products	480	Mauritius	5510	Production	21114	Meat of rabbits and hares, fresh or chilled	2007	2007	t	25	A	Official figure
QCL	Crops and livestock products	480	Mauritius	5510	Production	21114	Meat of rabbits and hares, fresh or chilled	2008	2008	t	25	A	Official figure
QCL	Crops and livestock products	480	Mauritius	5510	Production	21114	Meat of rabbits and hares, fresh or chilled	2009	2009	t	25	A	Official figure
QCL	Crops and livestock products	480	Mauritius	5510	Production	21114	Meat of rabbits and hares, fresh or chilled	2010	2010	t	25	A	Official figure
QCL	Crops and livestock products	480	Mauritius	5510	Production	21114	Meat of rabbits and hares, fresh or chilled	2011	2011	t	25	A	Official figure
QCL	Crops and livestock products	480	Mauritius	5510	Production	21114	Meat of rabbits and hares, fresh or chilled	2012	2012	t	25	A	Official figure
QCL	Crops and livestock products	480	Mauritius	5510	Production	21114	Meat of rabbits and hares, fresh or chilled	2013	2013	t	25	A	Official figure
QCL	Crops and livestock products	480	Mauritius	5510	Production	21114	Meat of rabbits and hares, fresh or chilled	2014	2014	t	25	A	Official figure
QCL	Crops and livestock products	480	Mauritius	5510	Production	21114	Meat of rabbits and hares, fresh or chilled	2015	2015	t	25	A	Official figure
QCL	Crops and livestock products	480	Mauritius	5510	Production	21114	Meat of rabbits and hares, fresh or chilled	2016	2016	t	25	A	Official figure
QCL	Crops and livestock products	480	Mauritius	5510	Production	21114	Meat of rabbits and hares, fresh or chilled	2017	2017	t	25	A	Official figure
QCL	Crops and livestock products	480	Mauritius	5510	Production	21114	Meat of rabbits and hares, fresh or chilled	2018	2018	t	25	A	Official figure
QCL	Crops and livestock products	480	Mauritius	5510	Production	21114	Meat of rabbits and hares, fresh or chilled	2019	2019	t	25	A	Official figure
QCL	Crops and livestock products	480	Mauritius	5510	Production	21114	Meat of rabbits and hares, fresh or chilled	2020	2020	t	25	A	Official figure
QCL	Crops and livestock products	480	Mauritius	5510	Production	21114	Meat of rabbits and hares, fresh or chilled	2021	2021	t	25	A	Official figure
QCL	Crops and livestock products	484	Mexico	5510	Production	21114	Meat of rabbits and hares, fresh or chilled	1972	1972	t	354	A	Official figure
QCL	Crops and livestock products	484	Mexico	5510	Production	21114	Meat of rabbits and hares, fresh or chilled	1973	1973	t	476	A	Official figure
QCL	Crops and livestock products	484	Mexico	5510	Production	21114	Meat of rabbits and hares, fresh or chilled	1974	1974	t	605	A	Official figure
QCL	Crops and livestock products	484	Mexico	5510	Production	21114	Meat of rabbits and hares, fresh or chilled	1975	1975	t	2303	A	Official figure
QCL	Crops and livestock products	484	Mexico	5510	Production	21114	Meat of rabbits and hares, fresh or chilled	1976	1976	t	2469	A	Official figure
QCL	Crops and livestock products	484	Mexico	5510	Production	21114	Meat of rabbits and hares, fresh or chilled	1977	1977	t	3470	A	Official figure
QCL	Crops and livestock products	484	Mexico	5510	Production	21114	Meat of rabbits and hares, fresh or chilled	1978	1978	t	3793	A	Official figure
QCL	Crops and livestock products	484	Mexico	5510	Production	21114	Meat of rabbits and hares, fresh or chilled	1979	1979	t	4054	A	Official figure
QCL	Crops and livestock products	484	Mexico	5510	Production	21114	Meat of rabbits and hares, fresh or chilled	1980	1980	t	4386	A	Official figure
QCL	Crops and livestock products	484	Mexico	5510	Production	21114	Meat of rabbits and hares, fresh or chilled	1981	1981	t	4552	A	Official figure
QCL	Crops and livestock products	484	Mexico	5510	Production	21114	Meat of rabbits and hares, fresh or chilled	1982	1982	t	4711	A	Official figure
QCL	Crops and livestock products	578	Norway	5510	Production	21114	Meat of rabbits and hares, fresh or chilled	1991	1991	t	230	A	Official figure
QCL	Crops and livestock products	578	Norway	5510	Production	21114	Meat of rabbits and hares, fresh or chilled	1992	1992	t	230	A	Official figure
QCL	Crops and livestock products	578	Norway	5510	Production	21114	Meat of rabbits and hares, fresh or chilled	1993	1993	t	260	A	Official figure
QCL	Crops and livestock products	578	Norway	5510	Production	21114	Meat of rabbits and hares, fresh or chilled	1994	1994	t	250	A	Official figure
QCL	Crops and livestock products	578	Norway	5510	Production	21114	Meat of rabbits and hares, fresh or chilled	1995	1995	t	250	A	Official figure
QCL	Crops and livestock products	578	Norway	5510	Production	21114	Meat of rabbits and hares, fresh or chilled	1996	1996	t	250	A	Official figure
QCL	Crops and livestock products	578	Norway	5510	Production	21114	Meat of rabbits and hares, fresh or chilled	1999	1999	t	270	A	Official figure
QCL	Crops and livestock products	578	Norway	5510	Production	21114	Meat of rabbits and hares, fresh or chilled	2000	2000	t	270	A	Official figure
QCL	Crops and livestock products	578	Norway	5510	Production	21114	Meat of rabbits and hares, fresh or chilled	2003	2003	t	260	A	Official figure
QCL	Crops and livestock products	578	Norway	5510	Production	21114	Meat of rabbits and hares, fresh or chilled	2004	2004	t	239	A	Official figure
QCL	Crops and livestock products	578	Norway	5510	Production	21114	Meat of rabbits and hares, fresh or chilled	2005	2005	t	218	A	Official figure
QCL	Crops and livestock products	578	Norway	5510	Production	21114	Meat of rabbits and hares, fresh or chilled	2006	2006	t	197	A	Official figure
QCL	Crops and livestock products	578	Norway	5510	Production	21114	Meat of rabbits and hares, fresh or chilled	2007	2007	t	176	A	Official figure
QCL	Crops and livestock products	578	Norway	5510	Production	21114	Meat of rabbits and hares, fresh or chilled	2008	2008	t	155	A	Official figure
QCL	Crops and livestock products	578	Norway	5510	Production	21114	Meat of rabbits and hares, fresh or chilled	2009	2009	t	134	A	Official figure
QCL	Crops and livestock products	578	Norway	5510	Production	21114	Meat of rabbits and hares, fresh or chilled	2010	2010	t	113	A	Official figure
QCL	Crops and livestock products	578	Norway	5510	Production	21114	Meat of rabbits and hares, fresh or chilled	2011	2011	t	92	A	Official figure
QCL	Crops and livestock products	578	Norway	5510	Production	21114	Meat of rabbits and hares, fresh or chilled	2012	2012	t	71	A	Official figure
QCL	Crops and livestock products	578	Norway	5510	Production	21114	Meat of rabbits and hares, fresh or chilled	2013	2013	t	50	A	Official figure
QCL	Crops and livestock products	578	Norway	5510	Production	21114	Meat of rabbits and hares, fresh or chilled	2014	2014	t	43	A	Official figure
QCL	Crops and livestock products	578	Norway	5510	Production	21114	Meat of rabbits and hares, fresh or chilled	2015	2015	t	40	A	Official figure
QCL	Crops and livestock products	578	Norway	5510	Production	21114	Meat of rabbits and hares, fresh or chilled	2016	2016	t	38	A	Official figure
QCL	Crops and livestock products	578	Norway	5510	Production	21114	Meat of rabbits and hares, fresh or chilled	2017	2017	t	35	A	Official figure
QCL	Crops and livestock products	578	Norway	5510	Production	21114	Meat of rabbits and hares, fresh or chilled	2018	2018	t	32	A	Official figure
QCL	Crops and livestock products	578	Norway	5510	Production	21114	Meat of rabbits and hares, fresh or chilled	2019	2019	t	33	A	Official figure
QCL	Crops and livestock products	578	Norway	5510	Production	21114	Meat of rabbits and hares, fresh or chilled	2020	2020	t	32	A	Official figure
QCL	Crops and livestock products	578	Norway	5510	Production	21114	Meat of rabbits and hares, fresh or chilled	2021	2021	t	32	A	Official figure
QCL	Crops and livestock products	578	Norway	5510	Production	21114	Meat of rabbits and hares, fresh or chilled	2022	2022	t	32	A	Official figure
QCL	Crops and livestock products	616	Poland	5510	Production	21114	Meat of rabbits and hares, fresh or chilled	1961	1961	t	9900	A	Official figure
QCL	Crops and livestock products	616	Poland	5510	Production	21114	Meat of rabbits and hares, fresh or chilled	1962	1962	t	9900	A	Official figure
QCL	Crops and livestock products	616	Poland	5510	Production	21114	Meat of rabbits and hares, fresh or chilled	1963	1963	t	9900	A	Official figure
QCL	Crops and livestock products	616	Poland	5510	Production	21114	Meat of rabbits and hares, fresh or chilled	1964	1964	t	12000	A	Official figure
QCL	Crops and livestock products	616	Poland	5510	Production	21114	Meat of rabbits and hares, fresh or chilled	1965	1965	t	12700	A	Official figure
QCL	Crops and livestock products	616	Poland	5510	Production	21114	Meat of rabbits and hares, fresh or chilled	1966	1966	t	12700	A	Official figure
QCL	Crops and livestock products	616	Poland	5510	Production	21114	Meat of rabbits and hares, fresh or chilled	1967	1967	t	12500	A	Official figure
QCL	Crops and livestock products	616	Poland	5510	Production	21114	Meat of rabbits and hares, fresh or chilled	1968	1968	t	12500	A	Official figure
QCL	Crops and livestock products	616	Poland	5510	Production	21114	Meat of rabbits and hares, fresh or chilled	1969	1969	t	12400	A	Official figure
QCL	Crops and livestock products	616	Poland	5510	Production	21114	Meat of rabbits and hares, fresh or chilled	1970	1970	t	12900	A	Official figure
QCL	Crops and livestock products	616	Poland	5510	Production	21114	Meat of rabbits and hares, fresh or chilled	1971	1971	t	14100	A	Official figure
QCL	Crops and livestock products	616	Poland	5510	Production	21114	Meat of rabbits and hares, fresh or chilled	1972	1972	t	14200	A	Official figure
QCL	Crops and livestock products	616	Poland	5510	Production	21114	Meat of rabbits and hares, fresh or chilled	1973	1973	t	14600	A	Official figure
QCL	Crops and livestock products	616	Poland	5510	Production	21114	Meat of rabbits and hares, fresh or chilled	1974	1974	t	15700	A	Official figure
QCL	Crops and livestock products	616	Poland	5510	Production	21114	Meat of rabbits and hares, fresh or chilled	1975	1975	t	14200	A	Official figure
QCL	Crops and livestock products	616	Poland	5510	Production	21114	Meat of rabbits and hares, fresh or chilled	1976	1976	t	11600	A	Official figure
QCL	Crops and livestock products	616	Poland	5510	Production	21114	Meat of rabbits and hares, fresh or chilled	1977	1977	t	12700	A	Official figure
QCL	Crops and livestock products	616	Poland	5510	Production	21114	Meat of rabbits and hares, fresh or chilled	1978	1978	t	12100	A	Official figure
QCL	Crops and livestock products	616	Poland	5510	Production	21114	Meat of rabbits and hares, fresh or chilled	1979	1979	t	12100	A	Official figure
QCL	Crops and livestock products	616	Poland	5510	Production	21114	Meat of rabbits and hares, fresh or chilled	1980	1980	t	12600	A	Official figure
QCL	Crops and livestock products	616	Poland	5510	Production	21114	Meat of rabbits and hares, fresh or chilled	1989	1989	t	6600	A	Official figure
QCL	Crops and livestock products	616	Poland	5510	Production	21114	Meat of rabbits and hares, fresh or chilled	1990	1990	t	6600	A	Official figure
QCL	Crops and livestock products	616	Poland	5510	Production	21114	Meat of rabbits and hares, fresh or chilled	1991	1991	t	6800	A	Official figure
QCL	Crops and livestock products	616	Poland	5510	Production	21114	Meat of rabbits and hares, fresh or chilled	1992	1992	t	5900	A	Official figure
QCL	Crops and livestock products	616	Poland	5510	Production	21114	Meat of rabbits and hares, fresh or chilled	1993	1993	t	5100	A	Official figure
QCL	Crops and livestock products	616	Poland	5510	Production	21114	Meat of rabbits and hares, fresh or chilled	1994	1994	t	4700	A	Official figure
QCL	Crops and livestock products	616	Poland	5510	Production	21114	Meat of rabbits and hares, fresh or chilled	1995	1995	t	4000	A	Official figure
QCL	Crops and livestock products	616	Poland	5510	Production	21114	Meat of rabbits and hares, fresh or chilled	1996	1996	t	4500	A	Official figure
QCL	Crops and livestock products	616	Poland	5510	Production	21114	Meat of rabbits and hares, fresh or chilled	1997	1997	t	4100	A	Official figure
QCL	Crops and livestock products	616	Poland	5510	Production	21114	Meat of rabbits and hares, fresh or chilled	1998	1998	t	4000	A	Official figure
QCL	Crops and livestock products	616	Poland	5510	Production	21114	Meat of rabbits and hares, fresh or chilled	1999	1999	t	3600	A	Official figure
QCL	Crops and livestock products	616	Poland	5510	Production	21114	Meat of rabbits and hares, fresh or chilled	2001	2001	t	4000	A	Official figure
QCL	Crops and livestock products	616	Poland	5510	Production	21114	Meat of rabbits and hares, fresh or chilled	2002	2002	t	3900	A	Official figure
QCL	Crops and livestock products	616	Poland	5510	Production	21114	Meat of rabbits and hares, fresh or chilled	2003	2003	t	3800	A	Official figure
QCL	Crops and livestock products	616	Poland	5510	Production	21114	Meat of rabbits and hares, fresh or chilled	2004	2004	t	3800	A	Official figure
QCL	Crops and livestock products	616	Poland	5510	Production	21114	Meat of rabbits and hares, fresh or chilled	2005	2005	t	3300	A	Official figure
QCL	Crops and livestock products	616	Poland	5510	Production	21114	Meat of rabbits and hares, fresh or chilled	2006	2006	t	2800	A	Official figure
QCL	Crops and livestock products	616	Poland	5510	Production	21114	Meat of rabbits and hares, fresh or chilled	2007	2007	t	4000	A	Official figure
QCL	Crops and livestock products	616	Poland	5510	Production	21114	Meat of rabbits and hares, fresh or chilled	2008	2008	t	2800	A	Official figure
QCL	Crops and livestock products	616	Poland	5510	Production	21114	Meat of rabbits and hares, fresh or chilled	2009	2009	t	2900	A	Official figure
QCL	Crops and livestock products	616	Poland	5510	Production	21114	Meat of rabbits and hares, fresh or chilled	2010	2010	t	2900	A	Official figure
QCL	Crops and livestock products	616	Poland	5510	Production	21114	Meat of rabbits and hares, fresh or chilled	2011	2011	t	2900	A	Official figure
QCL	Crops and livestock products	616	Poland	5510	Production	21114	Meat of rabbits and hares, fresh or chilled	2012	2012	t	2800	A	Official figure
QCL	Crops and livestock products	616	Poland	5510	Production	21114	Meat of rabbits and hares, fresh or chilled	2013	2013	t	2800	A	Official figure
QCL	Crops and livestock products	616	Poland	5510	Production	21114	Meat of rabbits and hares, fresh or chilled	2014	2014	t	3900	A	Official figure
QCL	Crops and livestock products	616	Poland	5510	Production	21114	Meat of rabbits and hares, fresh or chilled	2015	2015	t	2900	A	Official figure
QCL	Crops and livestock products	616	Poland	5510	Production	21114	Meat of rabbits and hares, fresh or chilled	2016	2016	t	2800	A	Official figure
QCL	Crops and livestock products	616	Poland	5510	Production	21114	Meat of rabbits and hares, fresh or chilled	2017	2017	t	2900	A	Official figure
QCL	Crops and livestock products	616	Poland	5510	Production	21114	Meat of rabbits and hares, fresh or chilled	2018	2018	t	3300	A	Official figure
QCL	Crops and livestock products	630	Puerto Rico	5510	Production	21114	Meat of rabbits and hares, fresh or chilled	2003	2003	t	357	A	Official figure
QCL	Crops and livestock products	630	Puerto Rico	5510	Production	21114	Meat of rabbits and hares, fresh or chilled	2004	2004	t	164	A	Official figure
QCL	Crops and livestock products	630	Puerto Rico	5510	Production	21114	Meat of rabbits and hares, fresh or chilled	2005	2005	t	141	A	Official figure
QCL	Crops and livestock products	498	Republic of Moldova	5510	Production	21114	Meat of rabbits and hares, fresh or chilled	1992	1992	t	1508	A	Official figure
QCL	Crops and livestock products	498	Republic of Moldova	5510	Production	21114	Meat of rabbits and hares, fresh or chilled	1993	1993	t	1385	A	Official figure
QCL	Crops and livestock products	498	Republic of Moldova	5510	Production	21114	Meat of rabbits and hares, fresh or chilled	1994	1994	t	1388	A	Official figure
QCL	Crops and livestock products	498	Republic of Moldova	5510	Production	21114	Meat of rabbits and hares, fresh or chilled	1995	1995	t	158	A	Official figure
QCL	Crops and livestock products	498	Republic of Moldova	5510	Production	21114	Meat of rabbits and hares, fresh or chilled	1996	1996	t	147	A	Official figure
QCL	Crops and livestock products	498	Republic of Moldova	5510	Production	21114	Meat of rabbits and hares, fresh or chilled	1997	1997	t	336	A	Official figure
QCL	Crops and livestock products	498	Republic of Moldova	5510	Production	21114	Meat of rabbits and hares, fresh or chilled	1998	1998	t	337	A	Official figure
QCL	Crops and livestock products	498	Republic of Moldova	5510	Production	21114	Meat of rabbits and hares, fresh or chilled	1999	1999	t	224	A	Official figure
QCL	Crops and livestock products	498	Republic of Moldova	5510	Production	21114	Meat of rabbits and hares, fresh or chilled	2001	2001	t	341	A	Official figure
QCL	Crops and livestock products	498	Republic of Moldova	5510	Production	21114	Meat of rabbits and hares, fresh or chilled	2002	2002	t	710	A	Official figure
QCL	Crops and livestock products	498	Republic of Moldova	5510	Production	21114	Meat of rabbits and hares, fresh or chilled	2003	2003	t	298	A	Official figure
QCL	Crops and livestock products	498	Republic of Moldova	5510	Production	21114	Meat of rabbits and hares, fresh or chilled	2005	2005	t	738	A	Official figure
QCL	Crops and livestock products	498	Republic of Moldova	5510	Production	21114	Meat of rabbits and hares, fresh or chilled	2006	2006	t	777	A	Official figure
QCL	Crops and livestock products	498	Republic of Moldova	5510	Production	21114	Meat of rabbits and hares, fresh or chilled	2007	2007	t	819	A	Official figure
QCL	Crops and livestock products	498	Republic of Moldova	5510	Production	21114	Meat of rabbits and hares, fresh or chilled	2008	2008	t	728	A	Official figure
QCL	Crops and livestock products	498	Republic of Moldova	5510	Production	21114	Meat of rabbits and hares, fresh or chilled	2009	2009	t	775	A	Official figure
QCL	Crops and livestock products	498	Republic of Moldova	5510	Production	21114	Meat of rabbits and hares, fresh or chilled	2010	2010	t	700	A	Official figure
QCL	Crops and livestock products	498	Republic of Moldova	5510	Production	21114	Meat of rabbits and hares, fresh or chilled	2011	2011	t	630	A	Official figure
QCL	Crops and livestock products	498	Republic of Moldova	5510	Production	21114	Meat of rabbits and hares, fresh or chilled	2012	2012	t	630	A	Official figure
QCL	Crops and livestock products	498	Republic of Moldova	5510	Production	21114	Meat of rabbits and hares, fresh or chilled	2013	2013	t	581	A	Official figure
QCL	Crops and livestock products	498	Republic of Moldova	5510	Production	21114	Meat of rabbits and hares, fresh or chilled	2014	2014	t	714	A	Official figure
QCL	Crops and livestock products	498	Republic of Moldova	5510	Production	21114	Meat of rabbits and hares, fresh or chilled	2015	2015	t	1284.2	A	Official figure
QCL	Crops and livestock products	498	Republic of Moldova	5510	Production	21114	Meat of rabbits and hares, fresh or chilled	2016	2016	t	1135	A	Official figure
QCL	Crops and livestock products	498	Republic of Moldova	5510	Production	21114	Meat of rabbits and hares, fresh or chilled	2017	2017	t	996	A	Official figure
QCL	Crops and livestock products	498	Republic of Moldova	5510	Production	21114	Meat of rabbits and hares, fresh or chilled	2018	2018	t	929	A	Official figure
QCL	Crops and livestock products	498	Republic of Moldova	5510	Production	21114	Meat of rabbits and hares, fresh or chilled	2019	2019	t	821	A	Official figure
QCL	Crops and livestock products	498	Republic of Moldova	5510	Production	21114	Meat of rabbits and hares, fresh or chilled	2020	2020	t	602	A	Official figure
QCL	Crops and livestock products	642	Romania	5510	Production	21114	Meat of rabbits and hares, fresh or chilled	1990	1990	t	10625	A	Official figure
QCL	Crops and livestock products	642	Romania	5510	Production	21114	Meat of rabbits and hares, fresh or chilled	1991	1991	t	8074	A	Official figure
QCL	Crops and livestock products	642	Romania	5510	Production	21114	Meat of rabbits and hares, fresh or chilled	1992	1992	t	4637	A	Official figure
QCL	Crops and livestock products	642	Romania	5510	Production	21114	Meat of rabbits and hares, fresh or chilled	1993	1993	t	4350	A	Official figure
QCL	Crops and livestock products	642	Romania	5510	Production	21114	Meat of rabbits and hares, fresh or chilled	1994	1994	t	4275	A	Official figure
QCL	Crops and livestock products	642	Romania	5510	Production	21114	Meat of rabbits and hares, fresh or chilled	1995	1995	t	4185	A	Official figure
QCL	Crops and livestock products	642	Romania	5510	Production	21114	Meat of rabbits and hares, fresh or chilled	1996	1996	t	4148	A	Official figure
QCL	Crops and livestock products	642	Romania	5510	Production	21114	Meat of rabbits and hares, fresh or chilled	1997	1997	t	3952	A	Official figure
QCL	Crops and livestock products	642	Romania	5510	Production	21114	Meat of rabbits and hares, fresh or chilled	1999	1999	t	3800	A	Official figure
QCL	Crops and livestock products	642	Romania	5510	Production	21114	Meat of rabbits and hares, fresh or chilled	2004	2004	t	2976	A	Official figure
QCL	Crops and livestock products	642	Romania	5510	Production	21114	Meat of rabbits and hares, fresh or chilled	2005	2005	t	1600	A	Official figure
QCL	Crops and livestock products	642	Romania	5510	Production	21114	Meat of rabbits and hares, fresh or chilled	2006	2006	t	284	A	Official figure
QCL	Crops and livestock products	642	Romania	5510	Production	21114	Meat of rabbits and hares, fresh or chilled	2007	2007	t	264	A	Official figure
QCL	Crops and livestock products	642	Romania	5510	Production	21114	Meat of rabbits and hares, fresh or chilled	2008	2008	t	158	A	Official figure
QCL	Crops and livestock products	642	Romania	5510	Production	21114	Meat of rabbits and hares, fresh or chilled	2009	2009	t	208	A	Official figure
QCL	Crops and livestock products	642	Romania	5510	Production	21114	Meat of rabbits and hares, fresh or chilled	2010	2010	t	164	A	Official figure
QCL	Crops and livestock products	642	Romania	5510	Production	21114	Meat of rabbits and hares, fresh or chilled	2011	2011	t	164	A	Official figure
QCL	Crops and livestock products	642	Romania	5510	Production	21114	Meat of rabbits and hares, fresh or chilled	2012	2012	t	167	A	Official figure
QCL	Crops and livestock products	642	Romania	5510	Production	21114	Meat of rabbits and hares, fresh or chilled	2013	2013	t	154	A	Official figure
QCL	Crops and livestock products	642	Romania	5510	Production	21114	Meat of rabbits and hares, fresh or chilled	2014	2014	t	143	A	Official figure
QCL	Crops and livestock products	642	Romania	5510	Production	21114	Meat of rabbits and hares, fresh or chilled	2015	2015	t	144	A	Official figure
QCL	Crops and livestock products	642	Romania	5510	Production	21114	Meat of rabbits and hares, fresh or chilled	2016	2016	t	135	A	Official figure
QCL	Crops and livestock products	642	Romania	5510	Production	21114	Meat of rabbits and hares, fresh or chilled	2017	2017	t	109	A	Official figure
QCL	Crops and livestock products	642	Romania	5510	Production	21114	Meat of rabbits and hares, fresh or chilled	2018	2018	t	104	A	Official figure
QCL	Crops and livestock products	643	Russian Federation	5510	Production	21114	Meat of rabbits and hares, fresh or chilled	1992	1992	t	17000	A	Official figure
QCL	Crops and livestock products	643	Russian Federation	5510	Production	21114	Meat of rabbits and hares, fresh or chilled	1993	1993	t	16000	A	Official figure
QCL	Crops and livestock products	643	Russian Federation	5510	Production	21114	Meat of rabbits and hares, fresh or chilled	1994	1994	t	12900	A	Official figure
QCL	Crops and livestock products	643	Russian Federation	5510	Production	21114	Meat of rabbits and hares, fresh or chilled	1995	1995	t	11200	A	Official figure
QCL	Crops and livestock products	643	Russian Federation	5510	Production	21114	Meat of rabbits and hares, fresh or chilled	1997	1997	t	6437	A	Official figure
QCL	Crops and livestock products	643	Russian Federation	5510	Production	21114	Meat of rabbits and hares, fresh or chilled	1998	1998	t	6235	A	Official figure
QCL	Crops and livestock products	643	Russian Federation	5510	Production	21114	Meat of rabbits and hares, fresh or chilled	1999	1999	t	6545	A	Official figure
QCL	Crops and livestock products	643	Russian Federation	5510	Production	21114	Meat of rabbits and hares, fresh or chilled	2002	2002	t	8348	A	Official figure
QCL	Crops and livestock products	643	Russian Federation	5510	Production	21114	Meat of rabbits and hares, fresh or chilled	2003	2003	t	8802	A	Official figure
QCL	Crops and livestock products	643	Russian Federation	5510	Production	21114	Meat of rabbits and hares, fresh or chilled	2004	2004	t	9125	A	Official figure
QCL	Crops and livestock products	643	Russian Federation	5510	Production	21114	Meat of rabbits and hares, fresh or chilled	2005	2005	t	8475	A	Official figure
QCL	Crops and livestock products	643	Russian Federation	5510	Production	21114	Meat of rabbits and hares, fresh or chilled	2006	2006	t	8872	A	Official figure
QCL	Crops and livestock products	643	Russian Federation	5510	Production	21114	Meat of rabbits and hares, fresh or chilled	2007	2007	t	10171	A	Official figure
QCL	Crops and livestock products	643	Russian Federation	5510	Production	21114	Meat of rabbits and hares, fresh or chilled	2008	2008	t	11280	A	Official figure
QCL	Crops and livestock products	643	Russian Federation	5510	Production	21114	Meat of rabbits and hares, fresh or chilled	2009	2009	t	13251	A	Official figure
QCL	Crops and livestock products	643	Russian Federation	5510	Production	21114	Meat of rabbits and hares, fresh or chilled	2010	2010	t	14429	A	Official figure
QCL	Crops and livestock products	643	Russian Federation	5510	Production	21114	Meat of rabbits and hares, fresh or chilled	2011	2011	t	15232	A	Official figure
QCL	Crops and livestock products	643	Russian Federation	5510	Production	21114	Meat of rabbits and hares, fresh or chilled	2012	2012	t	15780	A	Official figure
QCL	Crops and livestock products	643	Russian Federation	5510	Production	21114	Meat of rabbits and hares, fresh or chilled	2013	2013	t	15993	A	Official figure
QCL	Crops and livestock products	643	Russian Federation	5510	Production	21114	Meat of rabbits and hares, fresh or chilled	2014	2014	t	16579	A	Official figure
QCL	Crops and livestock products	643	Russian Federation	5510	Production	21114	Meat of rabbits and hares, fresh or chilled	2015	2015	t	17374	A	Official figure
QCL	Crops and livestock products	643	Russian Federation	5510	Production	21114	Meat of rabbits and hares, fresh or chilled	2016	2016	t	18189.1	A	Official figure
QCL	Crops and livestock products	643	Russian Federation	5510	Production	21114	Meat of rabbits and hares, fresh or chilled	2017	2017	t	18319	A	Official figure
QCL	Crops and livestock products	643	Russian Federation	5510	Production	21114	Meat of rabbits and hares, fresh or chilled	2018	2018	t	18467.1	A	Official figure
QCL	Crops and livestock products	643	Russian Federation	5510	Production	21114	Meat of rabbits and hares, fresh or chilled	2019	2019	t	17948.4	A	Official figure
QCL	Crops and livestock products	643	Russian Federation	5510	Production	21114	Meat of rabbits and hares, fresh or chilled	2020	2020	t	18364	A	Official figure
QCL	Crops and livestock products	643	Russian Federation	5510	Production	21114	Meat of rabbits and hares, fresh or chilled	2021	2021	t	18719	A	Official figure
QCL	Crops and livestock products	643	Russian Federation	5510	Production	21114	Meat of rabbits and hares, fresh or chilled	2022	2022	t	17990	A	Official figure
QCL	Crops and livestock products	646	Rwanda	5510	Production	21114	Meat of rabbits and hares, fresh or chilled	2010	2010	t	2375	A	Official figure
QCL	Crops and livestock products	646	Rwanda	5510	Production	21114	Meat of rabbits and hares, fresh or chilled	2011	2011	t	2863	A	Official figure
QCL	Crops and livestock products	646	Rwanda	5510	Production	21114	Meat of rabbits and hares, fresh or chilled	2012	2012	t	3156	A	Official figure
QCL	Crops and livestock products	646	Rwanda	5510	Production	21114	Meat of rabbits and hares, fresh or chilled	2013	2013	t	3893	A	Official figure
QCL	Crops and livestock products	646	Rwanda	5510	Production	21114	Meat of rabbits and hares, fresh or chilled	2014	2014	t	4105	A	Official figure
QCL	Crops and livestock products	662	Saint Lucia	5510	Production	21114	Meat of rabbits and hares, fresh or chilled	2020	2020	t	44	A	Official figure
QCL	Crops and livestock products	662	Saint Lucia	5510	Production	21114	Meat of rabbits and hares, fresh or chilled	2021	2021	t	6	A	Official figure
QCL	Crops and livestock products	662	Saint Lucia	5510	Production	21114	Meat of rabbits and hares, fresh or chilled	2022	2022	t	0	A	Official figure
QCL	Crops and livestock products	703	Slovakia	5510	Production	21114	Meat of rabbits and hares, fresh or chilled	1995	1995	t	3813	A	Official figure
QCL	Crops and livestock products	703	Slovakia	5510	Production	21114	Meat of rabbits and hares, fresh or chilled	1996	1996	t	3746	A	Official figure
QCL	Crops and livestock products	703	Slovakia	5510	Production	21114	Meat of rabbits and hares, fresh or chilled	1997	1997	t	3813	A	Official figure
QCL	Crops and livestock products	703	Slovakia	5510	Production	21114	Meat of rabbits and hares, fresh or chilled	1998	1998	t	3680	A	Official figure
QCL	Crops and livestock products	703	Slovakia	5510	Production	21114	Meat of rabbits and hares, fresh or chilled	1999	1999	t	3500	A	Official figure
QCL	Crops and livestock products	724	Spain	5510	Production	21114	Meat of rabbits and hares, fresh or chilled	1981	1981	t	75858	A	Official figure
QCL	Crops and livestock products	724	Spain	5510	Production	21114	Meat of rabbits and hares, fresh or chilled	1982	1982	t	72854	A	Official figure
QCL	Crops and livestock products	724	Spain	5510	Production	21114	Meat of rabbits and hares, fresh or chilled	1983	1983	t	75197	A	Official figure
QCL	Crops and livestock products	724	Spain	5510	Production	21114	Meat of rabbits and hares, fresh or chilled	1984	1984	t	76600	A	Official figure
QCL	Crops and livestock products	724	Spain	5510	Production	21114	Meat of rabbits and hares, fresh or chilled	1985	1985	t	78300	A	Official figure
QCL	Crops and livestock products	724	Spain	5510	Production	21114	Meat of rabbits and hares, fresh or chilled	1986	1986	t	77619	A	Official figure
QCL	Crops and livestock products	724	Spain	5510	Production	21114	Meat of rabbits and hares, fresh or chilled	1987	1987	t	79950	A	Official figure
QCL	Crops and livestock products	724	Spain	5510	Production	21114	Meat of rabbits and hares, fresh or chilled	1988	1988	t	82062	A	Official figure
QCL	Crops and livestock products	724	Spain	5510	Production	21114	Meat of rabbits and hares, fresh or chilled	1989	1989	t	69279	A	Official figure
QCL	Crops and livestock products	724	Spain	5510	Production	21114	Meat of rabbits and hares, fresh or chilled	1990	1990	t	71230	A	Official figure
QCL	Crops and livestock products	724	Spain	5510	Production	21114	Meat of rabbits and hares, fresh or chilled	1991	1991	t	77995	A	Official figure
QCL	Crops and livestock products	724	Spain	5510	Production	21114	Meat of rabbits and hares, fresh or chilled	1992	1992	t	89602	A	Official figure
QCL	Crops and livestock products	724	Spain	5510	Production	21114	Meat of rabbits and hares, fresh or chilled	1993	1993	t	98072	A	Official figure
QCL	Crops and livestock products	724	Spain	5510	Production	21114	Meat of rabbits and hares, fresh or chilled	1994	1994	t	101045	A	Official figure
QCL	Crops and livestock products	724	Spain	5510	Production	21114	Meat of rabbits and hares, fresh or chilled	1995	1995	t	110882	A	Official figure
QCL	Crops and livestock products	724	Spain	5510	Production	21114	Meat of rabbits and hares, fresh or chilled	1996	1996	t	121955	A	Official figure
QCL	Crops and livestock products	724	Spain	5510	Production	21114	Meat of rabbits and hares, fresh or chilled	1997	1997	t	122181	A	Official figure
QCL	Crops and livestock products	724	Spain	5510	Production	21114	Meat of rabbits and hares, fresh or chilled	1998	1998	t	128864	A	Official figure
QCL	Crops and livestock products	724	Spain	5510	Production	21114	Meat of rabbits and hares, fresh or chilled	1999	1999	t	100988	A	Official figure
QCL	Crops and livestock products	724	Spain	5510	Production	21114	Meat of rabbits and hares, fresh or chilled	2000	2000	t	103596	A	Official figure
QCL	Crops and livestock products	724	Spain	5510	Production	21114	Meat of rabbits and hares, fresh or chilled	2001	2001	t	111507	A	Official figure
QCL	Crops and livestock products	724	Spain	5510	Production	21114	Meat of rabbits and hares, fresh or chilled	2002	2002	t	119021	A	Official figure
QCL	Crops and livestock products	724	Spain	5510	Production	21114	Meat of rabbits and hares, fresh or chilled	2003	2003	t	111583	A	Official figure
QCL	Crops and livestock products	724	Spain	5510	Production	21114	Meat of rabbits and hares, fresh or chilled	2004	2004	t	72158	A	Official figure
QCL	Crops and livestock products	724	Spain	5510	Production	21114	Meat of rabbits and hares, fresh or chilled	2005	2005	t	70524	A	Official figure
QCL	Crops and livestock products	724	Spain	5510	Production	21114	Meat of rabbits and hares, fresh or chilled	2006	2006	t	72308	A	Official figure
QCL	Crops and livestock products	724	Spain	5510	Production	21114	Meat of rabbits and hares, fresh or chilled	2007	2007	t	74667	A	Official figure
QCL	Crops and livestock products	724	Spain	5510	Production	21114	Meat of rabbits and hares, fresh or chilled	2008	2008	t	68686	A	Official figure
QCL	Crops and livestock products	724	Spain	5510	Production	21114	Meat of rabbits and hares, fresh or chilled	2009	2009	t	61195	A	Official figure
QCL	Crops and livestock products	724	Spain	5510	Production	21114	Meat of rabbits and hares, fresh or chilled	2010	2010	t	63506	A	Official figure
QCL	Crops and livestock products	724	Spain	5510	Production	21114	Meat of rabbits and hares, fresh or chilled	2011	2011	t	64139	A	Official figure
QCL	Crops and livestock products	724	Spain	5510	Production	21114	Meat of rabbits and hares, fresh or chilled	2012	2012	t	64578	A	Official figure
QCL	Crops and livestock products	724	Spain	5510	Production	21114	Meat of rabbits and hares, fresh or chilled	2013	2013	t	63289	A	Official figure
QCL	Crops and livestock products	724	Spain	5510	Production	21114	Meat of rabbits and hares, fresh or chilled	2014	2014	t	63790	A	Official figure
QCL	Crops and livestock products	724	Spain	5510	Production	21114	Meat of rabbits and hares, fresh or chilled	2015	2015	t	54083	A	Official figure
QCL	Crops and livestock products	724	Spain	5510	Production	21114	Meat of rabbits and hares, fresh or chilled	2016	2016	t	59589.3	A	Official figure
QCL	Crops and livestock products	724	Spain	5510	Production	21114	Meat of rabbits and hares, fresh or chilled	2017	2017	t	57258	A	Official figure
QCL	Crops and livestock products	724	Spain	5510	Production	21114	Meat of rabbits and hares, fresh or chilled	2018	2018	t	55823.7	A	Official figure
QCL	Crops and livestock products	724	Spain	5510	Production	21114	Meat of rabbits and hares, fresh or chilled	2019	2019	t	52143	A	Official figure
QCL	Crops and livestock products	724	Spain	5510	Production	21114	Meat of rabbits and hares, fresh or chilled	2020	2020	t	51181	A	Official figure
QCL	Crops and livestock products	724	Spain	5510	Production	21114	Meat of rabbits and hares, fresh or chilled	2021	2021	t	47521	A	Official figure
QCL	Crops and livestock products	756	Switzerland	5510	Production	21114	Meat of rabbits and hares, fresh or chilled	1961	1961	t	1370	A	Official figure
QCL	Crops and livestock products	756	Switzerland	5510	Production	21114	Meat of rabbits and hares, fresh or chilled	1962	1962	t	1370	A	Official figure
QCL	Crops and livestock products	756	Switzerland	5510	Production	21114	Meat of rabbits and hares, fresh or chilled	1963	1963	t	1370	A	Official figure
QCL	Crops and livestock products	756	Switzerland	5510	Production	21114	Meat of rabbits and hares, fresh or chilled	1964	1964	t	1370	A	Official figure
QCL	Crops and livestock products	756	Switzerland	5510	Production	21114	Meat of rabbits and hares, fresh or chilled	1965	1965	t	1470	A	Official figure
QCL	Crops and livestock products	756	Switzerland	5510	Production	21114	Meat of rabbits and hares, fresh or chilled	1966	1966	t	2300	A	Official figure
QCL	Crops and livestock products	756	Switzerland	5510	Production	21114	Meat of rabbits and hares, fresh or chilled	1967	1967	t	2400	A	Official figure
QCL	Crops and livestock products	756	Switzerland	5510	Production	21114	Meat of rabbits and hares, fresh or chilled	1968	1968	t	2400	A	Official figure
QCL	Crops and livestock products	756	Switzerland	5510	Production	21114	Meat of rabbits and hares, fresh or chilled	1969	1969	t	2400	A	Official figure
QCL	Crops and livestock products	756	Switzerland	5510	Production	21114	Meat of rabbits and hares, fresh or chilled	1970	1970	t	2400	A	Official figure
QCL	Crops and livestock products	756	Switzerland	5510	Production	21114	Meat of rabbits and hares, fresh or chilled	1971	1971	t	2400	A	Official figure
QCL	Crops and livestock products	756	Switzerland	5510	Production	21114	Meat of rabbits and hares, fresh or chilled	1972	1972	t	2500	A	Official figure
QCL	Crops and livestock products	756	Switzerland	5510	Production	21114	Meat of rabbits and hares, fresh or chilled	1973	1973	t	2600	A	Official figure
QCL	Crops and livestock products	756	Switzerland	5510	Production	21114	Meat of rabbits and hares, fresh or chilled	1974	1974	t	2400	A	Official figure
QCL	Crops and livestock products	756	Switzerland	5510	Production	21114	Meat of rabbits and hares, fresh or chilled	1975	1975	t	2500	A	Official figure
QCL	Crops and livestock products	756	Switzerland	5510	Production	21114	Meat of rabbits and hares, fresh or chilled	1976	1976	t	2500	A	Official figure
QCL	Crops and livestock products	756	Switzerland	5510	Production	21114	Meat of rabbits and hares, fresh or chilled	1977	1977	t	2500	A	Official figure
QCL	Crops and livestock products	756	Switzerland	5510	Production	21114	Meat of rabbits and hares, fresh or chilled	1978	1978	t	2300	A	Official figure
QCL	Crops and livestock products	756	Switzerland	5510	Production	21114	Meat of rabbits and hares, fresh or chilled	1979	1979	t	2200	A	Official figure
QCL	Crops and livestock products	756	Switzerland	5510	Production	21114	Meat of rabbits and hares, fresh or chilled	1980	1980	t	2100	A	Official figure
QCL	Crops and livestock products	756	Switzerland	5510	Production	21114	Meat of rabbits and hares, fresh or chilled	1981	1981	t	2200	A	Official figure
QCL	Crops and livestock products	756	Switzerland	5510	Production	21114	Meat of rabbits and hares, fresh or chilled	1982	1982	t	2200	A	Official figure
QCL	Crops and livestock products	756	Switzerland	5510	Production	21114	Meat of rabbits and hares, fresh or chilled	1983	1983	t	2200	A	Official figure
QCL	Crops and livestock products	756	Switzerland	5510	Production	21114	Meat of rabbits and hares, fresh or chilled	1984	1984	t	2200	A	Official figure
QCL	Crops and livestock products	756	Switzerland	5510	Production	21114	Meat of rabbits and hares, fresh or chilled	1985	1985	t	2200	A	Official figure
QCL	Crops and livestock products	756	Switzerland	5510	Production	21114	Meat of rabbits and hares, fresh or chilled	1986	1986	t	2100	A	Official figure
QCL	Crops and livestock products	756	Switzerland	5510	Production	21114	Meat of rabbits and hares, fresh or chilled	1987	1987	t	2100	A	Official figure
QCL	Crops and livestock products	756	Switzerland	5510	Production	21114	Meat of rabbits and hares, fresh or chilled	1988	1988	t	1722	A	Official figure
QCL	Crops and livestock products	756	Switzerland	5510	Production	21114	Meat of rabbits and hares, fresh or chilled	1989	1989	t	1690	A	Official figure
QCL	Crops and livestock products	756	Switzerland	5510	Production	21114	Meat of rabbits and hares, fresh or chilled	1990	1990	t	1690	A	Official figure
QCL	Crops and livestock products	756	Switzerland	5510	Production	21114	Meat of rabbits and hares, fresh or chilled	1991	1991	t	1600	A	Official figure
QCL	Crops and livestock products	756	Switzerland	5510	Production	21114	Meat of rabbits and hares, fresh or chilled	1992	1992	t	1515	A	Official figure
QCL	Crops and livestock products	756	Switzerland	5510	Production	21114	Meat of rabbits and hares, fresh or chilled	1993	1993	t	1610	A	Official figure
QCL	Crops and livestock products	756	Switzerland	5510	Production	21114	Meat of rabbits and hares, fresh or chilled	1994	1994	t	1470	A	Official figure
QCL	Crops and livestock products	756	Switzerland	5510	Production	21114	Meat of rabbits and hares, fresh or chilled	1995	1995	t	1200	A	Official figure
QCL	Crops and livestock products	756	Switzerland	5510	Production	21114	Meat of rabbits and hares, fresh or chilled	1996	1996	t	1160	A	Official figure
QCL	Crops and livestock products	756	Switzerland	5510	Production	21114	Meat of rabbits and hares, fresh or chilled	1997	1997	t	1160	A	Official figure
QCL	Crops and livestock products	756	Switzerland	5510	Production	21114	Meat of rabbits and hares, fresh or chilled	1998	1998	t	1160	A	Official figure
QCL	Crops and livestock products	756	Switzerland	5510	Production	21114	Meat of rabbits and hares, fresh or chilled	1999	1999	t	1120	A	Official figure
QCL	Crops and livestock products	756	Switzerland	5510	Production	21114	Meat of rabbits and hares, fresh or chilled	2000	2000	t	1120	A	Official figure
QCL	Crops and livestock products	756	Switzerland	5510	Production	21114	Meat of rabbits and hares, fresh or chilled	2001	2001	t	1080	A	Official figure
QCL	Crops and livestock products	756	Switzerland	5510	Production	21114	Meat of rabbits and hares, fresh or chilled	2002	2002	t	1060	A	Official figure
QCL	Crops and livestock products	756	Switzerland	5510	Production	21114	Meat of rabbits and hares, fresh or chilled	2003	2003	t	1145	A	Official figure
QCL	Crops and livestock products	756	Switzerland	5510	Production	21114	Meat of rabbits and hares, fresh or chilled	2004	2004	t	1160	A	Official figure
QCL	Crops and livestock products	756	Switzerland	5510	Production	21114	Meat of rabbits and hares, fresh or chilled	2005	2005	t	1311	A	Official figure
QCL	Crops and livestock products	756	Switzerland	5510	Production	21114	Meat of rabbits and hares, fresh or chilled	2006	2006	t	1593	A	Official figure
QCL	Crops and livestock products	756	Switzerland	5510	Production	21114	Meat of rabbits and hares, fresh or chilled	2007	2007	t	1500	A	Official figure
QCL	Crops and livestock products	756	Switzerland	5510	Production	21114	Meat of rabbits and hares, fresh or chilled	2008	2008	t	1540	A	Official figure
QCL	Crops and livestock products	756	Switzerland	5510	Production	21114	Meat of rabbits and hares, fresh or chilled	2009	2009	t	1278	A	Official figure
QCL	Crops and livestock products	756	Switzerland	5510	Production	21114	Meat of rabbits and hares, fresh or chilled	2010	2010	t	1496	A	Official figure
QCL	Crops and livestock products	756	Switzerland	5510	Production	21114	Meat of rabbits and hares, fresh or chilled	2011	2011	t	1484	A	Official figure
QCL	Crops and livestock products	756	Switzerland	5510	Production	21114	Meat of rabbits and hares, fresh or chilled	2012	2012	t	1284	A	Official figure
QCL	Crops and livestock products	756	Switzerland	5510	Production	21114	Meat of rabbits and hares, fresh or chilled	2013	2013	t	1305	A	Official figure
QCL	Crops and livestock products	756	Switzerland	5510	Production	21114	Meat of rabbits and hares, fresh or chilled	2014	2014	t	1271	A	Official figure
QCL	Crops and livestock products	756	Switzerland	5510	Production	21114	Meat of rabbits and hares, fresh or chilled	2015	2015	t	1047	A	Official figure
QCL	Crops and livestock products	756	Switzerland	5510	Production	21114	Meat of rabbits and hares, fresh or chilled	2016	2016	t	995	A	Official figure
QCL	Crops and livestock products	756	Switzerland	5510	Production	21114	Meat of rabbits and hares, fresh or chilled	2017	2017	t	844	A	Official figure
QCL	Crops and livestock products	756	Switzerland	5510	Production	21114	Meat of rabbits and hares, fresh or chilled	2018	2018	t	827	A	Official figure
QCL	Crops and livestock products	756	Switzerland	5510	Production	21114	Meat of rabbits and hares, fresh or chilled	2019	2019	t	840	A	Official figure
QCL	Crops and livestock products	756	Switzerland	5510	Production	21114	Meat of rabbits and hares, fresh or chilled	2020	2020	t	755	A	Official figure
QCL	Crops and livestock products	756	Switzerland	5510	Production	21114	Meat of rabbits and hares, fresh or chilled	2021	2021	t	737	A	Official figure
QCL	Crops and livestock products	756	Switzerland	5510	Production	21114	Meat of rabbits and hares, fresh or chilled	2022	2022	t	690	A	Official figure
QCL	Crops and livestock products	760	Syrian Arab Republic	5510	Production	21114	Meat of rabbits and hares, fresh or chilled	1961	1961	t	0	A	Official figure
QCL	Crops and livestock products	760	Syrian Arab Republic	5510	Production	21114	Meat of rabbits and hares, fresh or chilled	1962	1962	t	0	A	Official figure
QCL	Crops and livestock products	760	Syrian Arab Republic	5510	Production	21114	Meat of rabbits and hares, fresh or chilled	1963	1963	t	0	A	Official figure
QCL	Crops and livestock products	760	Syrian Arab Republic	5510	Production	21114	Meat of rabbits and hares, fresh or chilled	1964	1964	t	0	A	Official figure
QCL	Crops and livestock products	760	Syrian Arab Republic	5510	Production	21114	Meat of rabbits and hares, fresh or chilled	1965	1965	t	0	A	Official figure
QCL	Crops and livestock products	760	Syrian Arab Republic	5510	Production	21114	Meat of rabbits and hares, fresh or chilled	1966	1966	t	0	A	Official figure
QCL	Crops and livestock products	760	Syrian Arab Republic	5510	Production	21114	Meat of rabbits and hares, fresh or chilled	1967	1967	t	0	A	Official figure
QCL	Crops and livestock products	760	Syrian Arab Republic	5510	Production	21114	Meat of rabbits and hares, fresh or chilled	1968	1968	t	0	A	Official figure
QCL	Crops and livestock products	760	Syrian Arab Republic	5510	Production	21114	Meat of rabbits and hares, fresh or chilled	2009	2009	t	192	A	Official figure
QCL	Crops and livestock products	760	Syrian Arab Republic	5510	Production	21114	Meat of rabbits and hares, fresh or chilled	2010	2010	t	52	A	Official figure
QCL	Crops and livestock products	760	Syrian Arab Republic	5510	Production	21114	Meat of rabbits and hares, fresh or chilled	2011	2011	t	53	A	Official figure
QCL	Crops and livestock products	760	Syrian Arab Republic	5510	Production	21114	Meat of rabbits and hares, fresh or chilled	2012	2012	t	53	A	Official figure
QCL	Crops and livestock products	760	Syrian Arab Republic	5510	Production	21114	Meat of rabbits and hares, fresh or chilled	2013	2013	t	53	A	Official figure
QCL	Crops and livestock products	780	Trinidad and Tobago	5510	Production	21114	Meat of rabbits and hares, fresh or chilled	2008	2008	t	11.8	A	Official figure
QCL	Crops and livestock products	780	Trinidad and Tobago	5510	Production	21114	Meat of rabbits and hares, fresh or chilled	2009	2009	t	5.9	A	Official figure
QCL	Crops and livestock products	780	Trinidad and Tobago	5510	Production	21114	Meat of rabbits and hares, fresh or chilled	2010	2010	t	8.9	A	Official figure
QCL	Crops and livestock products	780	Trinidad and Tobago	5510	Production	21114	Meat of rabbits and hares, fresh or chilled	2011	2011	t	5	A	Official figure
QCL	Crops and livestock products	780	Trinidad and Tobago	5510	Production	21114	Meat of rabbits and hares, fresh or chilled	2012	2012	t	8	A	Official figure
QCL	Crops and livestock products	780	Trinidad and Tobago	5510	Production	21114	Meat of rabbits and hares, fresh or chilled	2013	2013	t	16	A	Official figure
QCL	Crops and livestock products	780	Trinidad and Tobago	5510	Production	21114	Meat of rabbits and hares, fresh or chilled	2014	2014	t	12	A	Official figure
QCL	Crops and livestock products	780	Trinidad and Tobago	5510	Production	21114	Meat of rabbits and hares, fresh or chilled	2015	2015	t	9	A	Official figure
QCL	Crops and livestock products	780	Trinidad and Tobago	5510	Production	21114	Meat of rabbits and hares, fresh or chilled	2016	2016	t	2.8	A	Official figure
QCL	Crops and livestock products	780	Trinidad and Tobago	5510	Production	21114	Meat of rabbits and hares, fresh or chilled	2017	2017	t	17.2	A	Official figure
QCL	Crops and livestock products	780	Trinidad and Tobago	5510	Production	21114	Meat of rabbits and hares, fresh or chilled	2018	2018	t	6	A	Official figure
QCL	Crops and livestock products	780	Trinidad and Tobago	5510	Production	21114	Meat of rabbits and hares, fresh or chilled	2019	2019	t	8	A	Official figure
QCL	Crops and livestock products	780	Trinidad and Tobago	5510	Production	21114	Meat of rabbits and hares, fresh or chilled	2020	2020	t	4	A	Official figure
QCL	Crops and livestock products	780	Trinidad and Tobago	5510	Production	21114	Meat of rabbits and hares, fresh or chilled	2021	2021	t	5	A	Official figure
QCL	Crops and livestock products	780	Trinidad and Tobago	5510	Production	21114	Meat of rabbits and hares, fresh or chilled	2022	2022	t	6	A	Official figure
QCL	Crops and livestock products	804	Ukraine	5510	Production	21114	Meat of rabbits and hares, fresh or chilled	1992	1992	t	24700	A	Official figure
QCL	Crops and livestock products	804	Ukraine	5510	Production	21114	Meat of rabbits and hares, fresh or chilled	1993	1993	t	25100	A	Official figure
QCL	Crops and livestock products	804	Ukraine	5510	Production	21114	Meat of rabbits and hares, fresh or chilled	1994	1994	t	20000	A	Official figure
QCL	Crops and livestock products	804	Ukraine	5510	Production	21114	Meat of rabbits and hares, fresh or chilled	1995	1995	t	19400	A	Official figure
QCL	Crops and livestock products	804	Ukraine	5510	Production	21114	Meat of rabbits and hares, fresh or chilled	1996	1996	t	17900	A	Official figure
QCL	Crops and livestock products	804	Ukraine	5510	Production	21114	Meat of rabbits and hares, fresh or chilled	1997	1997	t	15700	A	Official figure
QCL	Crops and livestock products	804	Ukraine	5510	Production	21114	Meat of rabbits and hares, fresh or chilled	1998	1998	t	13900	A	Official figure
QCL	Crops and livestock products	804	Ukraine	5510	Production	21114	Meat of rabbits and hares, fresh or chilled	1999	1999	t	14600	A	Official figure
QCL	Crops and livestock products	804	Ukraine	5510	Production	21114	Meat of rabbits and hares, fresh or chilled	2000	2000	t	13900	A	Official figure
QCL	Crops and livestock products	804	Ukraine	5510	Production	21114	Meat of rabbits and hares, fresh or chilled	2001	2001	t	14500	A	Official figure
QCL	Crops and livestock products	804	Ukraine	5510	Production	21114	Meat of rabbits and hares, fresh or chilled	2002	2002	t	16000	A	Official figure
QCL	Crops and livestock products	804	Ukraine	5510	Production	21114	Meat of rabbits and hares, fresh or chilled	2003	2003	t	13700	A	Official figure
QCL	Crops and livestock products	804	Ukraine	5510	Production	21114	Meat of rabbits and hares, fresh or chilled	2004	2004	t	13765	A	Official figure
QCL	Crops and livestock products	804	Ukraine	5510	Production	21114	Meat of rabbits and hares, fresh or chilled	2005	2005	t	13457	A	Official figure
QCL	Crops and livestock products	804	Ukraine	5510	Production	21114	Meat of rabbits and hares, fresh or chilled	2006	2006	t	12600	A	Official figure
QCL	Crops and livestock products	804	Ukraine	5510	Production	21114	Meat of rabbits and hares, fresh or chilled	2007	2007	t	12400	A	Official figure
QCL	Crops and livestock products	804	Ukraine	5510	Production	21114	Meat of rabbits and hares, fresh or chilled	2008	2008	t	13100	A	Official figure
QCL	Crops and livestock products	804	Ukraine	5510	Production	21114	Meat of rabbits and hares, fresh or chilled	2009	2009	t	13600	A	Official figure
QCL	Crops and livestock products	804	Ukraine	5510	Production	21114	Meat of rabbits and hares, fresh or chilled	2010	2010	t	13500	A	Official figure
QCL	Crops and livestock products	804	Ukraine	5510	Production	21114	Meat of rabbits and hares, fresh or chilled	2011	2011	t	14000	A	Official figure
QCL	Crops and livestock products	804	Ukraine	5510	Production	21114	Meat of rabbits and hares, fresh or chilled	2012	2012	t	14200	A	Official figure
QCL	Crops and livestock products	804	Ukraine	5510	Production	21114	Meat of rabbits and hares, fresh or chilled	2013	2013	t	14200	A	Official figure
QCL	Crops and livestock products	804	Ukraine	5510	Production	21114	Meat of rabbits and hares, fresh or chilled	2014	2014	t	13400	A	Official figure
QCL	Crops and livestock products	804	Ukraine	5510	Production	21114	Meat of rabbits and hares, fresh or chilled	2015	2015	t	13300	A	Official figure
QCL	Crops and livestock products	804	Ukraine	5510	Production	21114	Meat of rabbits and hares, fresh or chilled	2016	2016	t	12200	A	Official figure
QCL	Crops and livestock products	804	Ukraine	5510	Production	21114	Meat of rabbits and hares, fresh or chilled	2017	2017	t	12200	A	Official figure
QCL	Crops and livestock products	804	Ukraine	5510	Production	21114	Meat of rabbits and hares, fresh or chilled	2018	2018	t	12200	A	Official figure
QCL	Crops and livestock products	804	Ukraine	5510	Production	21114	Meat of rabbits and hares, fresh or chilled	2019	2019	t	11600	A	Official figure
QCL	Crops and livestock products	804	Ukraine	5510	Production	21114	Meat of rabbits and hares, fresh or chilled	2020	2020	t	11300	A	Official figure
QCL	Crops and livestock products	804	Ukraine	5510	Production	21114	Meat of rabbits and hares, fresh or chilled	2021	2021	t	10900	A	Official figure
QCL	Crops and livestock products	804	Ukraine	5510	Production	21114	Meat of rabbits and hares, fresh or chilled	2022	2022	t	6700	A	Official figure
QCL	Crops and livestock products	862	Venezuela (Bolivarian Republic of)	5510	Production	21114	Meat of rabbits and hares, fresh or chilled	2005	2005	t	277	A	Official figure
QCL	Crops and livestock products	862	Venezuela (Bolivarian Republic of)	5510	Production	21114	Meat of rabbits and hares, fresh or chilled	2006	2006	t	356	A	Official figure
QCL	Crops and livestock products	862	Venezuela (Bolivarian Republic of)	5510	Production	21114	Meat of rabbits and hares, fresh or chilled	2007	2007	t	548	A	Official figure
QCL	Crops and livestock products	862	Venezuela (Bolivarian Republic of)	5510	Production	21114	Meat of rabbits and hares, fresh or chilled	2008	2008	t	244	A	Official figure
QCL	Crops and livestock products	862	Venezuela (Bolivarian Republic of)	5510	Production	21114	Meat of rabbits and hares, fresh or chilled	2010	2010	t	924	A	Official figure
QCL	Crops and livestock products	862	Venezuela (Bolivarian Republic of)	5510	Production	21114	Meat of rabbits and hares, fresh or chilled	2011	2011	t	1116	A	Official figure
QCL	Crops and livestock products	862	Venezuela (Bolivarian Republic of)	5510	Production	21114	Meat of rabbits and hares, fresh or chilled	2012	2012	t	1136	A	Official figure
QCL	Crops and livestock products	862	Venezuela (Bolivarian Republic of)	5510	Production	21114	Meat of rabbits and hares, fresh or chilled	2016	2016	t	91	A	Official figure
QCL	Crops and livestock products	862	Venezuela (Bolivarian Republic of)	5510	Production	21114	Meat of rabbits and hares, fresh or chilled	2017	2017	t	39	A	Official figure
QCL	Crops and livestock products	862	Venezuela (Bolivarian Republic of)	5510	Production	21114	Meat of rabbits and hares, fresh or chilled	2018	2018	t	109	A	Official figure
QCL	Crops and livestock products	862	Venezuela (Bolivarian Republic of)	5510	Production	21114	Meat of rabbits and hares, fresh or chilled	2019	2019	t	123	A	Official figure
QCL	Crops and livestock products	862	Venezuela (Bolivarian Republic of)	5510	Production	21114	Meat of rabbits and hares, fresh or chilled	2020	2020	t	132	A	Official figure

## Sheet: Table_SI_3_Lagomorph_byCountry
Country	Continent	SPECIES	Source	Status_Native_Invasive_Domestic	VU_EN_CR	Decreasing	StatusUICN	TrendUICN	Common name
United States of America	North America	Brachylagus idahoensis	HandBOOK	Native			LC	Unknown	Pygmy rabbit
United States of America	North America	Brachylagus idahoensis	RABBiT&HAREs&PIKAS	Native			LC	Unknown	Pygmy rabbit
South Africa	Africa	Bunolagus monticularis	GBIF_UICN_ETC	Native	VU-EN-CR	Decreasing	CR	decreasing	Riverine rabbit
South Africa	Africa	Bunolagus monticularis	HandBOOK	Native	VU-EN-CR	Decreasing	CR	decreasing	Riverine rabbit
South Africa	Africa	Bunolagus monticularis	RABBiT&HAREs&PIKAS	Native	VU-EN-CR	Decreasing	CR	decreasing	Riverine rabbit
Mexico	North America	Lepus alleni	HandBOOK	Native			LC	Unknown	Antelope jackrabbit
United States of America	North America	Lepus alleni	HandBOOK	Native			LC	Unknown	Antelope jackrabbit
Mexico	North America	Lepus alleni	RABBiT&HAREs&PIKAS	Native			LC	Unknown	Antelope jackrabbit
United States of America	North America	Lepus alleni	RABBiT&HAREs&PIKAS	Native			LC	Unknown	Antelope jackrabbit
Canada	North America	Lepus americanus	GBIF_UICN_ETC	Native			LC	Stable	Snowshoe hare
Canada	North America	Lepus americanus	HandBOOK	Native			LC	Stable	Snowshoe hare
United States of America	North America	Lepus americanus	HandBOOK	Native			LC	Stable	Snowshoe hare
Canada	North America	Lepus americanus	RABBiT&HAREs&PIKAS	Native			LC	Stable	Snowshoe hare
United States of America	North America	Lepus americanus	RABBiT&HAREs&PIKAS	Native			LC	Stable	Snowshoe hare
Canada	North America	Lepus arcticus	GBIF_UICN_ETC	Native			LC	Unknown	Artic hare
Russia	Asia	Lepus arcticus	GBIF_UICN_ETC	Native			LC	Unknown	Artic hare
United States of America	North America	Lepus arcticus	GBIF_UICN_ETC	Native			LC	Unknown	Artic hare
Canada	North America	Lepus arcticus	HandBOOK	Native			LC	Unknown	Artic hare
Canada	North America	Lepus arcticus	RABBiT&HAREs&PIKAS	Native			LC	Unknown	Artic hare
Japan	Asia	Lepus brachyurus	HandBOOK	Native			LC	Stable	Japanese hare
Japan	Asia	Lepus brachyurus	RABBiT&HAREs&PIKAS	Native			LC	Stable	Japanese hare
Russia	Asia	Lepus brachyurus	RABBiT&HAREs&PIKAS	Native			LC	Stable	Japanese hare
Canada	North America	Lepus californicus	GBIF_UICN_ETC	Native		Decreasing	LC	Decreasing	Black-tailed Jackrabbit
Mexico	North America	Lepus californicus	HandBOOK	Native		Decreasing	LC	Decreasing	Black-tailed Jackrabbit
Canada	North America	Lepus californicus	HandBOOK	Native		Decreasing	LC	Decreasing	Black-tailed Jackrabbit
United States of America	North America	Lepus californicus	HandBOOK	Native		Decreasing	LC	Decreasing	Black-tailed Jackrabbit
Mexico	North America	Lepus californicus	RABBiT&HAREs&PIKAS	Native		Decreasing	LC	Decreasing	Black-tailed Jackrabbit
United States of America	North America	Lepus californicus	RABBiT&HAREs&PIKAS	Native		Decreasing	LC	Decreasing	Black-tailed Jackrabbit
Mexico	North America	Lepus callotis	HandBOOK	Native	VU-EN-CR	Decreasing	VU	Decreasing	White-sided jackrabbit
United States of America	North America	Lepus callotis	HandBOOK	Native	VU-EN-CR	Decreasing	VU	Decreasing	White-sided jackrabbit
Mexico	North America	Lepus callotis	RABBiT&HAREs&PIKAS	Native	VU-EN-CR	Decreasing	VU	Decreasing	White-sided jackrabbit
United States of America	North America	Lepus callotis	RABBiT&HAREs&PIKAS	Native	VU-EN-CR	Decreasing	VU	Decreasing	White-sided jackrabbit
Saudi Arabia	Asia	Lepus capensis	GBIF_UICN_ETC	Native		Decreasing	LC	Decreasing	Cape hare
Benin	Africa	Lepus capensis	GBIF_UICN_ETC	Native		Decreasing	LC	Decreasing	Cape hare
Libya	Africa	Lepus capensis	GBIF_UICN_ETC	Native		Decreasing	LC	Decreasing	Cape hare
Tunisia	Africa	Lepus capensis	GBIF_UICN_ETC	Native		Decreasing	LC	Decreasing	Cape hare
Palestine	Asia	Lepus capensis	GBIF_UICN_ETC	Native		Decreasing	LC	Decreasing	Cape hare
South Africa	Africa	Lepus capensis	GBIF_UICN_ETC	Native		Decreasing	LC	Decreasing	Cape hare
Egypt	Africa	Lepus capensis	HandBOOK	Native		Decreasing	LC	Decreasing	Cape hare
Saudi Arabia	Asia	Lepus capensis	HandBOOK	Native		Decreasing	LC	Decreasing	Cape hare
Israel	Asia	Lepus capensis	HandBOOK	Native		Decreasing	LC	Decreasing	Cape hare
Palestine	Asia	Lepus capensis	HandBOOK	Native		Decreasing	LC	Decreasing	Cape hare
South Africa	Africa	Lepus capensis	HandBOOK	Native		Decreasing	LC	Decreasing	Cape hare
Egypt	Africa	Lepus capensis	RABBiT&HAREs&PIKAS	Native		Decreasing	LC	Decreasing	Cape hare
Saudi Arabia	Asia	Lepus capensis	RABBiT&HAREs&PIKAS	Native		Decreasing	LC	Decreasing	Cape hare
Benin	Africa	Lepus capensis	RABBiT&HAREs&PIKAS	Native		Decreasing	LC	Decreasing	Cape hare
Ivory Coast	Africa	Lepus capensis	RABBiT&HAREs&PIKAS	Native		Decreasing	LC	Decreasing	Cape hare
Ghana	Africa	Lepus capensis	RABBiT&HAREs&PIKAS	Native		Decreasing	LC	Decreasing	Cape hare
Nigeria	Africa	Lepus capensis	RABBiT&HAREs&PIKAS	Native		Decreasing	LC	Decreasing	Cape hare
Israel	Asia	Lepus capensis	RABBiT&HAREs&PIKAS	Native		Decreasing	LC	Decreasing	Cape hare
Libya	Africa	Lepus capensis	RABBiT&HAREs&PIKAS	Native		Decreasing	LC	Decreasing	Cape hare
Tunisia	Africa	Lepus capensis	RABBiT&HAREs&PIKAS	Native		Decreasing	LC	Decreasing	Cape hare
Palestine	Asia	Lepus capensis	RABBiT&HAREs&PIKAS	Native		Decreasing	LC	Decreasing	Cape hare
Senegal	Africa	Lepus capensis	RABBiT&HAREs&PIKAS	Native		Decreasing	LC	Decreasing	Cape hare
South Africa	Africa	Lepus capensis	RABBiT&HAREs&PIKAS	Native		Decreasing	LC	Decreasing	Cape hare
Russia	Asia	Lepus capensis	RABBiT&HAREs&PIKAS	Native		Decreasing	LC	Decreasing	Cape hare
China (Peoples Republic)	Asia	Lepus capensis	RABBiT&HAREs&PIKAS	Native		Decreasing	LC	Decreasing	Cape hare
Spain	Europa	Lepus castroviejoi	HandBOOK	Native	VU-EN-CR	Decreasing	VU	Decreasing	Broom hare
Spain	Europa	Lepus castroviejoi	RABBiT&HAREs&PIKAS	Native	VU-EN-CR	Decreasing	VU	Decreasing	Broom hare
China (Peoples Republic)	Asia	Lepus comus	HandBOOK	Native		Decreasing	LC	Decreasing	Yunnan hare
China (Peoples Republic)	Asia	Lepus comus	RABBiT&HAREs&PIKAS	Native		Decreasing	LC	Decreasing	Yunnan hare
Korea (Republic of)	Asia	Lepus coreanus	HandBOOK	Native		Decreasing	LC	Decreasing	Korean hare
Korea (Democratic People's Republic)	Asia	Lepus coreanus	HandBOOK	Native		Decreasing	LC	Decreasing	Korean hare
China (Peoples Republic)	Asia	Lepus coreanus	HandBOOK	Native		Decreasing	LC	Decreasing	Korean hare
Korea (Republic of)	Asia	Lepus coreanus	RABBiT&HAREs&PIKAS	Native		Decreasing	LC	Decreasing	Korean hare
Korea (Democratic People's Republic)	Asia	Lepus coreanus	RABBiT&HAREs&PIKAS	Native		Decreasing	LC	Decreasing	Korean hare
France	Europa	Lepus corsicanus	GBIF_UICN_ETC	Native	VU-EN-CR	Decreasing	VU	Decreasing	Corsican hare
Italy	Europa	Lepus corsicanus	HandBOOK	Native	VU-EN-CR	Decreasing	VU	Decreasing	Corsican hare
Armenia	Asia	Lepus europaeus	GBIF_UICN_ETC	Native		Decreasing	LC	Decreasing	European hare
Andorra	Europa	Lepus europaeus	GBIF_UICN_ETC	Native		Decreasing	LC	Decreasing	European hare
Czech Republic	Europa	Lepus europaeus	GBIF_UICN_ETC	Native		Decreasing	LC	Decreasing	European hare
Croatia	Europa	Lepus europaeus	GBIF_UICN_ETC	Native		Decreasing	LC	Decreasing	European hare
Denmark	Europa	Lepus europaeus	GBIF_UICN_ETC	Native		Decreasing	LC	Decreasing	European hare
Slovenia	Europa	Lepus europaeus	GBIF_UICN_ETC	Native		Decreasing	LC	Decreasing	European hare
Greece	Europa	Lepus europaeus	GBIF_UICN_ETC	Native		Decreasing	LC	Decreasing	European hare
Hungary	Europa	Lepus europaeus	GBIF_UICN_ETC	Native		Decreasing	LC	Decreasing	European hare
Luxembourg	Europa	Lepus europaeus	GBIF_UICN_ETC	Native		Decreasing	LC	Decreasing	European hare
Low Countries	Europa	Lepus europaeus	GBIF_UICN_ETC	Native		Decreasing	LC	Decreasing	European hare
Poland	Europa	Lepus europaeus	GBIF_UICN_ETC	Native		Decreasing	LC	Decreasing	European hare
Portugal	Europa	Lepus europaeus	GBIF_UICN_ETC	Native		Decreasing	LC	Decreasing	European hare
Israel	Asia	Lepus europaeus	GBIF_UICN_ETC	Native		Decreasing	LC	Decreasing	European hare
Spain	Europa	Lepus europaeus	GBIF_UICN_ETC	Native		Decreasing	LC	Decreasing	European hare
Moldavia	Europa	Lepus europaeus	GBIF_UICN_ETC	Native		Decreasing	LC	Decreasing	European hare
Romania	Europa	Lepus europaeus	GBIF_UICN_ETC	Native		Decreasing	LC	Decreasing	European hare
Belgium	Europa	Lepus europaeus	GBIF_UICN_ETC	Native		Decreasing	LC	Decreasing	European hare
Palestine	Asia	Lepus europaeus	GBIF_UICN_ETC	Native		Decreasing	LC	Decreasing	European hare
Albania	Europa	Lepus europaeus	GBIF_UICN_ETC	Native		Decreasing	LC	Decreasing	European hare
Finland	Europa	Lepus europaeus	GBIF_UICN_ETC	Native		Decreasing	LC	Decreasing	European hare
Italy	Europa	Lepus europaeus	GBIF_UICN_ETC	Native		Decreasing	LC	Decreasing	European hare
Norway	Europa	Lepus europaeus	GBIF_UICN_ETC	Native		Decreasing	LC	Decreasing	European hare
Ukraine	Europa	Lepus europaeus	GBIF_UICN_ETC	Native		Decreasing	LC	Decreasing	European hare
Switzerland	Europa	Lepus europaeus	GBIF_UICN_ETC	Native		Decreasing	LC	Decreasing	European hare
Germany	Europa	Lepus europaeus	GBIF_UICN_ETC	Invasive			invasive	invasive	invasive
France	Europa	Lepus europaeus	GBIF_UICN_ETC	Native		Decreasing	LC	Decreasing	European hare
Mongolia	Asia	Lepus europaeus	GBIF_UICN_ETC	Native		Decreasing	LC	Decreasing	European hare
Russia	Asia	Lepus europaeus	GBIF_UICN_ETC	Native		Decreasing	LC	Decreasing	European hare
Cyprus	Europa	Lepus europaeus	HandBOOK	Native		Decreasing	LC	Decreasing	European hare
Andorra	Europa	Lepus europaeus	HandBOOK	Native		Decreasing	LC	Decreasing	European hare
Czech Republic	Europa	Lepus europaeus	HandBOOK	Native		Decreasing	LC	Decreasing	European hare
Croatia	Europa	Lepus europaeus	HandBOOK	Native		Decreasing	LC	Decreasing	European hare
Denmark	Europa	Lepus europaeus	HandBOOK	Native		Decreasing	LC	Decreasing	European hare
Slovenia	Europa	Lepus europaeus	HandBOOK	Native		Decreasing	LC	Decreasing	European hare
Greece	Europa	Lepus europaeus	HandBOOK	Native		Decreasing	LC	Decreasing	European hare
Hungary	Europa	Lepus europaeus	HandBOOK	Native		Decreasing	LC	Decreasing	European hare
Luxembourg	Europa	Lepus europaeus	HandBOOK	Native		Decreasing	LC	Decreasing	European hare
Low Countries	Europa	Lepus europaeus	HandBOOK	Native		Decreasing	LC	Decreasing	European hare
Israel	Asia	Lepus europaeus	HandBOOK	Native		Decreasing	LC	Decreasing	European hare
Spain	Europa	Lepus europaeus	HandBOOK	Native		Decreasing	LC	Decreasing	European hare
Belgium	Europa	Lepus europaeus	HandBOOK	Native		Decreasing	LC	Decreasing	European hare
Albania	Europa	Lepus europaeus	HandBOOK	Native		Decreasing	LC	Decreasing	European hare
Finland	Europa	Lepus europaeus	HandBOOK	Native		Decreasing	LC	Decreasing	European hare
Italy	Europa	Lepus europaeus	HandBOOK	Native		Decreasing	LC	Decreasing	European hare
Norway	Europa	Lepus europaeus	HandBOOK	Native		Decreasing	LC	Decreasing	European hare
Sweden	Europa	Lepus europaeus	HandBOOK	Invasive			invasive	invasive	invasive
Switzerland	Europa	Lepus europaeus	HandBOOK	Native		Decreasing	LC	Decreasing	European hare
Germany	Europa	Lepus europaeus	HandBOOK	Invasive			invasive	invasive	invasive
United Kingdom	Europa	Lepus europaeus	HandBOOK	Invasive			invasive	invasive	invasive
France	Europa	Lepus europaeus	HandBOOK	Native		Decreasing	LC	Decreasing	European hare
Mongolia	Asia	Lepus europaeus	HandBOOK	Native		Decreasing	LC	Decreasing	European hare
Russia	Asia	Lepus europaeus	HandBOOK	Native		Decreasing	LC	Decreasing	European hare
Armenia	Asia	Lepus europaeus	RABBiT&HAREs&PIKAS	Native		Decreasing	LC	Decreasing	European hare
Andorra	Europa	Lepus europaeus	RABBiT&HAREs&PIKAS	Native		Decreasing	LC	Decreasing	European hare
Czech Republic	Europa	Lepus europaeus	RABBiT&HAREs&PIKAS	Native		Decreasing	LC	Decreasing	European hare
Croatia	Europa	Lepus europaeus	RABBiT&HAREs&PIKAS	Native		Decreasing	LC	Decreasing	European hare
Denmark	Europa	Lepus europaeus	RABBiT&HAREs&PIKAS	Native		Decreasing	LC	Decreasing	European hare
Slovenia	Europa	Lepus europaeus	RABBiT&HAREs&PIKAS	Native		Decreasing	LC	Decreasing	European hare
Greece	Europa	Lepus europaeus	RABBiT&HAREs&PIKAS	Native		Decreasing	LC	Decreasing	European hare
Hungary	Europa	Lepus europaeus	RABBiT&HAREs&PIKAS	Native		Decreasing	LC	Decreasing	European hare
Luxembourg	Europa	Lepus europaeus	RABBiT&HAREs&PIKAS	Native		Decreasing	LC	Decreasing	European hare
Low Countries	Europa	Lepus europaeus	RABBiT&HAREs&PIKAS	Native		Decreasing	LC	Decreasing	European hare
Poland	Europa	Lepus europaeus	RABBiT&HAREs&PIKAS	Native		Decreasing	LC	Decreasing	European hare
Portugal	Europa	Lepus europaeus	RABBiT&HAREs&PIKAS	Native		Decreasing	LC	Decreasing	European hare
Israel	Asia	Lepus europaeus	RABBiT&HAREs&PIKAS	Native		Decreasing	LC	Decreasing	European hare
Spain	Europa	Lepus europaeus	RABBiT&HAREs&PIKAS	Native		Decreasing	LC	Decreasing	European hare
Romania	Europa	Lepus europaeus	RABBiT&HAREs&PIKAS	Native		Decreasing	LC	Decreasing	European hare
Belgium	Europa	Lepus europaeus	RABBiT&HAREs&PIKAS	Native		Decreasing	LC	Decreasing	European hare
Palestine	Asia	Lepus europaeus	RABBiT&HAREs&PIKAS	Native		Decreasing	LC	Decreasing	European hare
Finland	Europa	Lepus europaeus	RABBiT&HAREs&PIKAS	Native		Decreasing	LC	Decreasing	European hare
Italy	Europa	Lepus europaeus	RABBiT&HAREs&PIKAS	Native		Decreasing	LC	Decreasing	European hare
Norway	Europa	Lepus europaeus	RABBiT&HAREs&PIKAS	Native		Decreasing	LC	Decreasing	European hare
Ukraine	Europa	Lepus europaeus	RABBiT&HAREs&PIKAS	Native		Decreasing	LC	Decreasing	European hare
Sweden	Europa	Lepus europaeus	RABBiT&HAREs&PIKAS	Invasive			invasive	invasive	invasive
Switzerland	Europa	Lepus europaeus	RABBiT&HAREs&PIKAS	Native		Decreasing	LC	Decreasing	European hare
United Kingdom	Europa	Lepus europaeus	RABBiT&HAREs&PIKAS	Invasive			invasive	invasive	invasive
France	Europa	Lepus europaeus	RABBiT&HAREs&PIKAS	Native		Decreasing	LC	Decreasing	European hare
Mongolia	Asia	Lepus europaeus	RABBiT&HAREs&PIKAS	Native		Decreasing	LC	Decreasing	European hare
Russia	Asia	Lepus europaeus	RABBiT&HAREs&PIKAS	Native		Decreasing	LC	Decreasing	European hare
New Zealand	Oceania	Lepus europaeus (I)	GBIF_UICN_ETC	Invasive			invasive	invasive	invasive
Reunion	Africa	Lepus europaeus (I)	GBIF_UICN_ETC	Invasive			invasive	invasive	invasive
Australia	Oceania	Lepus europaeus (I)	GBIF_UICN_ETC	Invasive			invasive	invasive	invasive
Ireland	Europa	Lepus europaeus (I)	GBIF_UICN_ETC	Invasive			invasive	invasive	invasive
Sweden	Europa	Lepus europaeus (I)	GBIF_UICN_ETC	Invasive			invasive	invasive	invasive
United Kingdom	Europa	Lepus europaeus (I)	GBIF_UICN_ETC	Invasive			invasive	invasive	invasive
Canada	North America	Lepus europaeus (I)	GBIF_UICN_ETC	Invasive			invasive	invasive	invasive
United States of America	North America	Lepus europaeus (I)	GBIF_UICN_ETC	Invasive			invasive	invasive	invasive
New Zealand	Oceania	Lepus europaeus (I)	HandBOOK	Invasive			invasive	invasive	invasive
Reunion	Africa	Lepus europaeus (I)	HandBOOK	Invasive			invasive	invasive	invasive
Australia	Oceania	Lepus europaeus (I)	HandBOOK	Invasive			invasive	invasive	invasive
Canada	North America	Lepus europaeus (I)	HandBOOK	Invasive			invasive	invasive	invasive
New Zealand	Oceania	Lepus europaeus (I)	RABBiT&HAREs&PIKAS	Invasive			invasive	invasive	invasive
Reunion	Africa	Lepus europaeus (I)	RABBiT&HAREs&PIKAS	Invasive			invasive	invasive	invasive
Uruguay	South America	Lepus europaeus (I)	RABBiT&HAREs&PIKAS	Invasive			invasive	invasive	invasive
Australia	Oceania	Lepus europaeus (I)	RABBiT&HAREs&PIKAS	Invasive			invasive	invasive	invasive
Ireland	Europa	Lepus europaeus (I)	RABBiT&HAREs&PIKAS	Invasive			invasive	invasive	invasive
Albania	Europa	Lepus europaeus (I)	RABBiT&HAREs&PIKAS	Invasive		Decreasing	LC	Decreasing	European hare
Germany	Europa	Lepus europaeus (I)	RABBiT&HAREs&PIKAS	Invasive			invasive	invasive	invasive
Canada	North America	Lepus europaeus (I)	RABBiT&HAREs&PIKAS	Invasive			invasive	invasive	invasive
United States of America	North America	Lepus europaeus (I)	RABBiT&HAREs&PIKAS	Invasive			invasive	invasive	invasive
Mexico	North America	Lepus flavigularis	HandBOOK	Native	VU-EN-CR	Decreasing	EN	Decreasing	Tehuantepec jackrabbit
Mexico	North America	Lepus flavigularis	RABBiT&HAREs&PIKAS	Native	VU-EN-CR	Decreasing	EN	Decreasing	Tehuantepec jackrabbit
Portugal	Europa	Lepus granatensis	HandBOOK	Native			LC	Stable	Iberian hare
Spain	Europa	Lepus granatensis	HandBOOK	Native			LC	Stable	Iberian hare
Spain	Europa	Lepus granatensis	RABBiT&HAREs&PIKAS	Native			LC	Stable	Iberian hare
China (Peoples Republic)	Asia	Lepus hainanus	HandBOOK	Native	VU-EN-CR	Decreasing	EN	Decreasing	Hainan hare
China (Peoples Republic)	Asia	Lepus hainanus	RABBiT&HAREs&PIKAS	Native	VU-EN-CR	Decreasing	EN	Decreasing	Hainan hare
Mexico	North America	Lepus insularis	HandBOOK	Native	VU-EN-CR		VU	Stable	Black jackrabbit
Mexico	North America	Lepus insularis	RABBiT&HAREs&PIKAS	Native	VU-EN-CR		VU	Stable	Black jackrabbit
Russia	Asia	Lepus mandshuricus	GBIF_UICN_ETC	Native			LC	Unknown	Manchurian hare
Korea (Republic of)	Asia	Lepus mandshuricus	HandBOOK	Native			LC	Unknown	Manchurian hare
Korea (Democratic People's Republic)	Asia	Lepus mandshuricus	HandBOOK	Native			LC	Unknown	Manchurian hare
Russia	Asia	Lepus mandshuricus	HandBOOK	Native			LC	Unknown	Manchurian hare
China (Peoples Republic)	Asia	Lepus mandshuricus	HandBOOK	Native			LC	Unknown	Manchurian hare
Korea (Democratic People's Republic)	Asia	Lepus mandshuricus	RABBiT&HAREs&PIKAS	Native			LC	Unknown	Manchurian hare
Russia	Asia	Lepus mandshuricus	RABBiT&HAREs&PIKAS	Native			LC	Unknown	Manchurian hare
China (Peoples Republic)	Asia	Lepus mandshuricus	RABBiT&HAREs&PIKAS	Native			LC	Unknown	Manchurian hare
China (Peoples Republic)	Asia	Lepus oiostolus	HandBOOK	Native			LC	Unknown	Woolly hare
China (Peoples Republic)	Asia	Lepus oiostolus	RABBiT&HAREs&PIKAS	Native			LC	Unknown	Woolly hare
United States of America	North America	Lepus othus	HandBOOK	Native			LC	Unknown	Alaskan hare
United States of America	North America	Lepus othus	RABBiT&HAREs&PIKAS	Native			LC	Unknown	Alaskan hare
Senegal	Africa	Lepus saxatilis	GBIF_UICN_ETC	Native		Decreasing	LC	Decreasing	Cape scrub hare
South Africa	Africa	Lepus saxatilis	GBIF_UICN_ETC	Native		Decreasing	LC	Decreasing	Cape scrub hare
Senegal	Africa	Lepus saxatilis	HandBOOK	Native		Decreasing	LC	Decreasing	Cape scrub hare
South Africa	Africa	Lepus saxatilis	HandBOOK	Native		Decreasing	LC	Decreasing	Cape scrub hare
South Africa	Africa	Lepus saxatilis	RABBiT&HAREs&PIKAS	Native		Decreasing	LC	Decreasing	Cape scrub hare
China (Peoples Republic)	Asia	Lepus sinensis	HandBOOK	Native			LC	Unknown	Chinese hare
Korea (Republic of)	Asia	Lepus sinensis	RABBiT&HAREs&PIKAS	Native			LC	Unknown	Chinese hare
China (Peoples Republic)	Asia	Lepus sinensis	RABBiT&HAREs&PIKAS	Native			LC	Unknown	Chinese hare
China (Peoples Republic)	Asia	Lepus tibetanus	HandBOOK	Native			LC	Unknown	Desert hare
Korea (Democratic People's Republic)	Asia	Lepus timidus	GBIF_UICN_ETC	Native			LC	Stable	Mountain hare
Japan	Asia	Lepus timidus	GBIF_UICN_ETC	Native			LC	Stable	Mountain hare
Ireland	Europa	Lepus timidus	GBIF_UICN_ETC	Invasive			invasive	invasive	invasive
Finland	Europa	Lepus timidus	GBIF_UICN_ETC	Native			LC	Stable	Mountain hare
Italy	Europa	Lepus timidus	GBIF_UICN_ETC	Native			LC	Stable	Mountain hare
Norway	Europa	Lepus timidus	GBIF_UICN_ETC	Native			LC	Stable	Mountain hare
Ukraine	Europa	Lepus timidus	GBIF_UICN_ETC	Native			LC	Stable	Mountain hare
Sweden	Europa	Lepus timidus	GBIF_UICN_ETC	Native			LC	Stable	Mountain hare
Switzerland	Europa	Lepus timidus	GBIF_UICN_ETC	Native			LC	Stable	Mountain hare
Germany	Europa	Lepus timidus	GBIF_UICN_ETC	Native			LC	Stable	Mountain hare
United Kingdom	Europa	Lepus timidus	GBIF_UICN_ETC	Invasive			invasive	invasive	invasive
France	Europa	Lepus timidus	GBIF_UICN_ETC	Native			LC	Stable	Mountain hare
Mongolia	Asia	Lepus timidus	GBIF_UICN_ETC	Native			LC	Stable	Mountain hare
Russia	Asia	Lepus timidus	GBIF_UICN_ETC	Native			LC	Stable	Mountain hare
China (Peoples Republic)	Asia	Lepus timidus	GBIF_UICN_ETC	Native			LC	Stable	Mountain hare
Korea (Republic of)	Asia	Lepus timidus	HandBOOK	Native			LC	Stable	Mountain hare
Korea (Democratic People's Republic)	Asia	Lepus timidus	HandBOOK	Native			LC	Stable	Mountain hare
Poland	Europa	Lepus timidus	HandBOOK	Native			LC	Stable	Mountain hare
Japan	Asia	Lepus timidus	HandBOOK	Native			LC	Stable	Mountain hare
Ireland	Europa	Lepus timidus	HandBOOK	Invasive			invasive	invasive	invasive
Finland	Europa	Lepus timidus	HandBOOK	Native			LC	Stable	Mountain hare
Norway	Europa	Lepus timidus	HandBOOK	Native			LC	Stable	Mountain hare
Mongolia	Asia	Lepus timidus	HandBOOK	Native			LC	Stable	Mountain hare
Russia	Asia	Lepus timidus	HandBOOK	Native			LC	Stable	Mountain hare
China (Peoples Republic)	Asia	Lepus timidus	HandBOOK	Native			LC	Stable	Mountain hare
Poland	Europa	Lepus timidus	RABBiT&HAREs&PIKAS	Native			LC	Stable	Mountain hare
Finland	Europa	Lepus timidus	RABBiT&HAREs&PIKAS	Native			LC	Stable	Mountain hare
Italy	Europa	Lepus timidus	RABBiT&HAREs&PIKAS	Native			LC	Stable	Mountain hare
Norway	Europa	Lepus timidus	RABBiT&HAREs&PIKAS	Native			LC	Stable	Mountain hare
Ukraine	Europa	Lepus timidus	RABBiT&HAREs&PIKAS	Native			LC	Stable	Mountain hare
Sweden	Europa	Lepus timidus	RABBiT&HAREs&PIKAS	Native			LC	Stable	Mountain hare
Switzerland	Europa	Lepus timidus	RABBiT&HAREs&PIKAS	Native			LC	Stable	Mountain hare
Russia	Asia	Lepus timidus	RABBiT&HAREs&PIKAS	Native			LC	Stable	Mountain hare
United Kingdom	Europa	Lepus timidus (I)	HandBOOK	Invasive			invasive	invasive	invasive
Ireland	Europa	Lepus timidus (I)	RABBiT&HAREs&PIKAS	Invasive			invasive	invasive	invasive
United Kingdom	Europa	Lepus timidus (I)	RABBiT&HAREs&PIKAS	Invasive			invasive	invasive	invasive
Mongolia	Asia	Lepus tolai	GBIF_UICN_ETC	Native			LC	Unknown	Tolai hare
Russia	Asia	Lepus tolai	GBIF_UICN_ETC	Native			LC	Unknown	Tolai hare
Mongolia	Asia	Lepus tolai	HandBOOK	Native			LC	Unknown	Tolai hare
Russia	Asia	Lepus tolai	HandBOOK	Native			LC	Unknown	Tolai hare
China (Peoples Republic)	Asia	Lepus tolai	HandBOOK	Native			LC	Unknown	Tolai hare
Canada	North America	Lepus townsendii	GBIF_UICN_ETC	Native		Decreasing	LC	Decreasing	White-tailed jackrabbit
Russia	Asia	Lepus townsendii	GBIF_UICN_ETC	Native		Decreasing	LC	Decreasing	White-tailed jackrabbit
Canada	North America	Lepus townsendii	HandBOOK	Native		Decreasing	LC	Decreasing	White-tailed jackrabbit
United States of America	North America	Lepus townsendii	HandBOOK	Native		Decreasing	LC	Decreasing	White-tailed jackrabbit
Canada	North America	Lepus townsendii	RABBiT&HAREs&PIKAS	Native		Decreasing	LC	Decreasing	White-tailed jackrabbit
United States of America	North America	Lepus townsendii	RABBiT&HAREs&PIKAS	Native		Decreasing	LC	Decreasing	White-tailed jackrabbit
Ivory Coast	Africa	Lepus victoriae	GBIF_UICN_ETC	Native			LC	Stable	African savanna hare
Ghana	Africa	Lepus victoriae	GBIF_UICN_ETC	Native			LC	Stable	African savanna hare
Nigeria	Africa	Lepus victoriae	GBIF_UICN_ETC	Native			LC	Stable	African savanna hare
Libya	Africa	Lepus victoriae	GBIF_UICN_ETC	Native			LC	Stable	African savanna hare
Senegal	Africa	Lepus victoriae	GBIF_UICN_ETC	Native			LC	Stable	African savanna hare
South Africa	Africa	Lepus victoriae	GBIF_UICN_ETC	Native			LC	Stable	African savanna hare
Benin	Africa	Lepus victoriae	HandBOOK	Native			LC	Stable	African savanna hare
Ivory Coast	Africa	Lepus victoriae	HandBOOK	Native			LC	Stable	African savanna hare
Ghana	Africa	Lepus victoriae	HandBOOK	Native			LC	Stable	African savanna hare
Nigeria	Africa	Lepus victoriae	HandBOOK	Native			LC	Stable	African savanna hare
Senegal	Africa	Lepus victoriae	HandBOOK	Native			LC	Stable	African savanna hare
South Africa	Africa	Lepus victoriae	HandBOOK	Native			LC	Stable	African savanna hare
Ghana	Africa	Lepus victoriae	RABBiT&HAREs&PIKAS	Native			LC	Stable	African savanna hare
Nigeria	Africa	Lepus victoriae	RABBiT&HAREs&PIKAS	Native			LC	Stable	African savanna hare
Senegal	Africa	Lepus victoriae	RABBiT&HAREs&PIKAS	Native			LC	Stable	African savanna hare
South Africa	Africa	Lepus victoriae	RABBiT&HAREs&PIKAS	Native			LC	Stable	African savanna hare
China (Peoples Republic)	Asia	Lepus yarkandensis	HandBOOK	Native		Decreasing	NT	Decreasing	Yarkand hare
China (Peoples Republic)	Asia	Lepus yarkandensis	RABBiT&HAREs&PIKAS	Native		Decreasing	NT	Decreasing	Yarkand hare
Mongolia	Asia	Ochotona alpina	GBIF_UICN_ETC	Native			LC	Stable	Alpine pika
Mongolia	Asia	Ochotona alpina	HandBOOK	Native			LC	Stable	Alpine pika
Russia	Asia	Ochotona alpina	HandBOOK	Native			LC	Stable	Alpine pika
China (Peoples Republic)	Asia	Ochotona alpina	HandBOOK	Native			LC	Stable	Alpine pika
Mongolia	Asia	Ochotona alpina	RABBiT&HAREs&PIKAS	Native			LC	Stable	Alpine pika
Russia	Asia	Ochotona alpina	RABBiT&HAREs&PIKAS	Native			LC	Stable	Alpine pika
China (Peoples Republic)	Asia	Ochotona alpina	RABBiT&HAREs&PIKAS	Native			LC	Stable	Alpine pika
China (Peoples Republic)	Asia	Ochotona argentata	HandBOOK	Native	VU-EN-CR	Decreasing	EN	Decreasing	Silver pika
China (Peoples Republic)	Asia	Ochotona cansus	HandBOOK	Native			LC	Unknown	Gansu pika
China (Peoples Republic)	Asia	Ochotona cansus	RABBiT&HAREs&PIKAS	Native			LC	Unknown	Gansu pika
Canada	North America	Ochotona collaris	GBIF_UICN_ETC	Native			LC	Unknown	Collared pika
United States of America	North America	Ochotona collaris	HandBOOK	Native			LC	Unknown	Collared pika
Canada	North America	Ochotona collaris	RABBiT&HAREs&PIKAS	Native			LC	Unknown	Collared pika
United States of America	North America	Ochotona collaris	RABBiT&HAREs&PIKAS	Native			LC	Unknown	Collared pika
Korea (Republic of)	Asia	Ochotona coreana	HandBOOK	Native			DD	Unknown	Korean pika
Korea (Democratic People's Republic)	Asia	Ochotona coreana	HandBOOK	Native			DD	Unknown	Korean pika
Russia	Asia	Ochotona coreana	HandBOOK	Native			DD	Unknown	Korean pika
Russia	Asia	Ochotona curzoniae	GBIF_UICN_ETC	Native		Decreasing	LC	Decreasing	Plateau pika
China (Peoples Republic)	Asia	Ochotona curzoniae	HandBOOK	Native		Decreasing	LC	Decreasing	Plateau pika
China (Peoples Republic)	Asia	Ochotona curzoniae	RABBiT&HAREs&PIKAS	Native		Decreasing	LC	Decreasing	Plateau pika
Mongolia	Asia	Ochotona dauurica	GBIF_UICN_ETC	Native			LC	Unknown	Daurian pika
Mongolia	Asia	Ochotona dauurica	HandBOOK	Native			LC	Unknown	Daurian pika
Russia	Asia	Ochotona dauurica	HandBOOK	Native			LC	Unknown	Daurian pika
China (Peoples Republic)	Asia	Ochotona dauurica	HandBOOK	Native			LC	Unknown	Daurian pika
Mongolia	Asia	Ochotona dauurica	RABBiT&HAREs&PIKAS	Native			LC	Unknown	Daurian pika
Russia	Asia	Ochotona dauurica	RABBiT&HAREs&PIKAS	Native			LC	Unknown	Daurian pika
China (Peoples Republic)	Asia	Ochotona dauurica	RABBiT&HAREs&PIKAS	Native			LC	Unknown	Daurian pika
China (Peoples Republic)	Asia	Ochotona erythrotis	HandBOOK	Native			LC	Unknown	Chinese red pika
China (Peoples Republic)	Asia	Ochotona erythrotis	RABBiT&HAREs&PIKAS	Native			LC	Unknown	Chinese red pika
China (Peoples Republic)	Asia	Ochotona forresti	HandBOOK	Native			LC	Unknown	Forrest's pika
China (Peoples Republic)	Asia	Ochotona forresti	RABBiT&HAREs&PIKAS	Native			LC	Unknown	Forrest's pika
China (Peoples Republic)	Asia	Ochotona gaeligongensis	RABBiT&HAREs&PIKAS	Native			no data	no data	no data
China (Peoples Republic)	Asia	Ochotona gloveri	HandBOOK	Native			LC	Unknown	Glover's pika
China (Peoples Republic)	Asia	Ochotona gloveri	RABBiT&HAREs&PIKAS	Native			LC	Unknown	Glover's pika
China (Peoples Republic)	Asia	Ochotona himalayana	RABBiT&HAREs&PIKAS	Native			LC/SD	Stable	Royle's pika
Mongolia	Asia	Ochotona hoffmanni	GBIF_UICN_ETC	Native	VU-EN-CR		EN	Unknown	Hoffmann's pika
Mongolia	Asia	Ochotona hoffmanni	HandBOOK	Native	VU-EN-CR		EN	Unknown	Hoffmann's pika
Russia	Asia	Ochotona hoffmanni	HandBOOK	Native	VU-EN-CR		EN	Unknown	Hoffmann's pika
Mongolia	Asia	Ochotona hyperborea	GBIF_UICN_ETC	Native			LC	Stable	Northern pika
Japan	Asia	Ochotona hyperborea	HandBOOK	Native			LC	Stable	Northern pika
Mongolia	Asia	Ochotona hyperborea	HandBOOK	Native			LC	Stable	Northern pika
Russia	Asia	Ochotona hyperborea	HandBOOK	Native			LC	Stable	Northern pika
Korea (Republic of)	Asia	Ochotona hyperborea	RABBiT&HAREs&PIKAS	Native			LC	Stable	Northern pika
Korea (Democratic People's Republic)	Asia	Ochotona hyperborea	RABBiT&HAREs&PIKAS	Native			LC	Stable	Northern pika
Japan	Asia	Ochotona hyperborea	RABBiT&HAREs&PIKAS	Native			LC	Stable	Northern pika
Mongolia	Asia	Ochotona hyperborea	RABBiT&HAREs&PIKAS	Native			LC	Stable	Northern pika
Russia	Asia	Ochotona hyperborea	RABBiT&HAREs&PIKAS	Native			LC	Stable	Northern pika
China (Peoples Republic)	Asia	Ochotona iliensis	RABBiT&HAREs&PIKAS	Native	VU-EN-CR	Decreasing	EN	Decreasing	Ili pika
China (Peoples Republic)	Asia	Ochotona koslowi	HandBOOK	Native	VU-EN-CR	Decreasing	EN	Decreasing	Kozlov's pika
China (Peoples Republic)	Asia	Ochotona koslowi	RABBiT&HAREs&PIKAS	Native	VU-EN-CR	Decreasing	EN	Decreasing	Kozlov's pika
China (Peoples Republic)	Asia	Ochotona ladacensis	HandBOOK	Native			LC	Unknown	Ladak pika
China (Peoples Republic)	Asia	Ochotona ladacensis	RABBiT&HAREs&PIKAS	Native			LC	Unknown	Ladak pika
Russia	Asia	Ochotona macrotis	GBIF_UICN_ETC	Native			LC	Unknown	Large-eared pika
China (Peoples Republic)	Asia	Ochotona macrotis	HandBOOK	Native			LC	Unknown	Large-eared pika
Russia	Asia	Ochotona macrotis	RABBiT&HAREs&PIKAS	Native			LC	Unknown	Large-eared pika
China (Peoples Republic)	Asia	Ochotona macrotis	RABBiT&HAREs&PIKAS	Native			LC	Unknown	Large-eared pika
Russia	Asia	Ochotona mantchurica	HandBOOK	Native			LC	Unknown	Manchurian pika
China (Peoples Republic)	Asia	Ochotona mantchurica	HandBOOK	Native			LC	Unknown	Manchurian pika
China (Peoples Republic)	Asia	Ochotona nubrica	HandBOOK	Native			LC	Unknown	Nubra pika
China (Peoples Republic)	Asia	Ochotona nubrica	RABBiT&HAREs&PIKAS	Native			LC	Unknown	Nubra pika
Russia	Asia	Ochotona opaca	HandBOOK	Native			LC	Stable	Pallas's pika
Mongolia	Asia	Ochotona pallasi	GBIF_UICN_ETC	Native			LC	Stable	Pallas's pika
Mongolia	Asia	Ochotona pallasi	HandBOOK	Native			LC	Stable	Pallas's pika
Russia	Asia	Ochotona pallasi	HandBOOK	Native			LC	Stable	Pallas's pika
China (Peoples Republic)	Asia	Ochotona pallasi	HandBOOK	Native			LC	Stable	Pallas's pika
Mongolia	Asia	Ochotona pallasi	RABBiT&HAREs&PIKAS	Native			LC	Stable	Pallas's pika
Russia	Asia	Ochotona pallasi	RABBiT&HAREs&PIKAS	Native			LC	Stable	Pallas's pika
China (Peoples Republic)	Asia	Ochotona pallasi	RABBiT&HAREs&PIKAS	Native			LC	Stable	Pallas's pika
Canada	North America	Ochotona princeps	GBIF_UICN_ETC	Native		Decreasing	LC	Decreasing	American pika
Canada	North America	Ochotona princeps	HandBOOK	Native		Decreasing	LC	Decreasing	American pika
United States of America	North America	Ochotona princeps	HandBOOK	Native		Decreasing	LC	Decreasing	American pika
Canada	North America	Ochotona princeps	RABBiT&HAREs&PIKAS	Native		Decreasing	LC	Decreasing	American pika
United States of America	North America	Ochotona princeps	RABBiT&HAREs&PIKAS	Native		Decreasing	LC	Decreasing	American pika
Russia	Asia	Ochotona pusilla	GBIF_UICN_ETC	Native		Decreasing	LC	Decreasing	Steppe pika
Russia	Asia	Ochotona pusilla	HandBOOK	Native		Decreasing	LC	Decreasing	Steppe pika
Russia	Asia	Ochotona pusilla	RABBiT&HAREs&PIKAS	Native		Decreasing	LC	Decreasing	Steppe pika
China (Peoples Republic)	Asia	Ochotona roylii	RABBiT&HAREs&PIKAS	Native			no data	no data	no data
Russia	Asia	Ochotona rufescens	GBIF_UICN_ETC	Native			LC	Stable	Afghan pika
Russia	Asia	Ochotona rufescens	RABBiT&HAREs&PIKAS	Native			LC	Stable	Afghan pika
Kyrgyzstan	Asia	Ochotona rutila	HandBOOK	Native			LC	Stable	Turkestan red pika
Kyrgyzstan	Asia	Ochotona rutila	RABBiT&HAREs&PIKAS	Native			LC	Stable	Turkestan red pika
Russia	Asia	Ochotona rutila	RABBiT&HAREs&PIKAS	Native			LC	Stable	Turkestan red pika
China (Peoples Republic)	Asia	Ochotona syrinx	HandBOOK	Native			LC	Unknown	Qinling pika
China (Peoples Republic)	Asia	Ochotona thibetana	HandBOOK	Native			LC	Unknown	Moupin pika
China (Peoples Republic)	Asia	Ochotona thibetana	RABBiT&HAREs&PIKAS	Native			LC	Unknown	Moupin pika
China (Peoples Republic)	Asia	Ochotona thomasi	HandBOOK	Native			LC	Unknown	Thomas's pika
China (Peoples Republic)	Asia	Ochotona thomasi	RABBiT&HAREs&PIKAS	Native			LC	Unknown	Thomas's pika
Russia	Asia	Ochotona turuchanensis	HandBOOK	Native			LC	Unknown	Turuchan pika
Australia	Oceania	Oryctolagus cuniculus	GBIF_UICN_ETC	Invasive			invasive	invasive	invasive
Albania	Europa	Oryctolagus cuniculus	GBIF_UICN_ETC	Native	VU-EN-CR	Decreasing	EN	Decreasing	European rabbit
United Kingdom	Europa	Oryctolagus cuniculus	GBIF_UICN_ETC	Native	VU-EN-CR	Decreasing	EN	Decreasing	European rabbit
France	Europa	Oryctolagus cuniculus	GBIF_UICN_ETC	Native	VU-EN-CR	Decreasing	EN	Decreasing	European rabbit
Portugal	Europa	Oryctolagus cuniculus	HandBOOK	Native	VU-EN-CR	Decreasing	EN	Decreasing	European rabbit
Spain	Europa	Oryctolagus cuniculus	HandBOOK	Native	VU-EN-CR	Decreasing	EN	Decreasing	European rabbit
Albania	Europa	Oryctolagus cuniculus	HandBOOK	Native	VU-EN-CR	Decreasing	EN	Decreasing	European rabbit
Germany	Europa	Oryctolagus cuniculus	HandBOOK	Native	VU-EN-CR	Decreasing	EN	Decreasing	European rabbit
United Kingdom	Europa	Oryctolagus cuniculus	HandBOOK	Native	VU-EN-CR	Decreasing	EN	Decreasing	European rabbit
France	Europa	Oryctolagus cuniculus	HandBOOK	Native	VU-EN-CR	Decreasing	EN	Decreasing	European rabbit
Spain	Europa	Oryctolagus cuniculus	RABBiT&HAREs&PIKAS	Native	VU-EN-CR	Decreasing	EN	Decreasing	European rabbit
Australia	Oceania	Oryctolagus cuniculus	RABBiT&HAREs&PIKAS	Invasive			invasive	invasive	invasive
Belgium	Europa	Oryctolagus cuniculus	RABBiT&HAREs&PIKAS	Invasive			invasive	invasive	invasive
Albania	Europa	Oryctolagus cuniculus	RABBiT&HAREs&PIKAS	Native	VU-EN-CR	Decreasing	EN	Decreasing	European rabbit
Germany	Europa	Oryctolagus cuniculus	RABBiT&HAREs&PIKAS	Native	VU-EN-CR	Decreasing	EN	Decreasing	European rabbit
Singapore	Asia	Oryctolagus cuniculus (D)	GBIF_UICN_ETC	Domestic			domestic	domestic	domestic
Tunisia	Africa	Oryctolagus cuniculus (D)	GBIF_UICN_ETC	Domestic			domestic	domestic	domestic
Singapore	Asia	Oryctolagus cuniculus (D)	HandBOOK	Domestic			domestic	domestic	domestic
Romania	Europa	Oryctolagus cuniculus (I?)	GBIF_UICN_ETC	Invasive?			invasive	invasive	invasive
Cuba	North America	Oryctolagus cuniculus (I)	GBIF_UICN_ETC	Invasive			invasive	invasive	invasive
Moldavia	Europa	Oryctolagus cuniculus (I)	GBIF_UICN_ETC	Invasive			invasive	invasive	invasive
Uruguay	South America	Oryctolagus cuniculus (I)	GBIF_UICN_ETC	Invasive			invasive	invasive	invasive
Belgium	Europa	Oryctolagus cuniculus (I)	GBIF_UICN_ETC	Invasive			invasive	invasive	invasive
Ukraine	Europa	Oryctolagus cuniculus (I)	GBIF_UICN_ETC	Invasive			invasive	invasive	invasive
Sweden	Europa	Oryctolagus cuniculus (I)	GBIF_UICN_ETC	Invasive			invasive	invasive	invasive
Switzerland	Europa	Oryctolagus cuniculus (I)	GBIF_UICN_ETC	Invasive			invasive	invasive	invasive
Germany	Europa	Oryctolagus cuniculus (I)	GBIF_UICN_ETC	Invasive			invasive	invasive	invasive
United States of America	North America	Oryctolagus cuniculus (I)	GBIF_UICN_ETC	Invasive			invasive	invasive	invasive
Japan	Asia	Pentalagus furnessi	HandBOOK	Native	VU-EN-CR	Decreasing	EN	Decreasing	Amami rabbit
Japan	Asia	Pentalagus furnessi	RABBiT&HAREs&PIKAS	Native	VU-EN-CR	Decreasing	EN	Decreasing	Amami rabbit
South Africa	Africa	Pronolagus crassicaudatus	GBIF_UICN_ETC	Native		Decreasing	LC	Decreasing	Natal red rock hare
South Africa	Africa	Pronolagus crassicaudatus	HandBOOK	Native		Decreasing	LC	Decreasing	Natal red rock hare
South Africa	Africa	Pronolagus crassicaudatus	RABBiT&HAREs&PIKAS	Native		Decreasing	LC	Decreasing	Natal red rock hare
South Africa	Africa	Pronolagus randensis	GBIF_UICN_ETC	Native		Decreasing	LC	Decreasing	Jameson's red rock hare
South Africa	Africa	Pronolagus randensis	HandBOOK	Native		Decreasing	LC	Decreasing	Jameson's red rock hare
South Africa	Africa	Pronolagus randensis	RABBiT&HAREs&PIKAS	Native		Decreasing	LC	Decreasing	Jameson's red rock hare
South Africa	Africa	Pronolagus rupestris	GBIF_UICN_ETC	Native			LC	Unknown	Smith's red rock hare
South Africa	Africa	Pronolagus rupestris	HandBOOK	Native			LC	Unknown	Smith's red rock hare
South Africa	Africa	Pronolagus rupestris	RABBiT&HAREs&PIKAS	Native			LC	Unknown	Smith's red rock hare
South Africa	Africa	Pronolagus saundersiae	GBIF_UICN_ETC	Native			LC	Unknown	Hewitt's red rock hare
South Africa	Africa	Pronolagus saundersiae	HandBOOK	Native			LC	Unknown	Hewitt's red rock hare
Mexico	North America	Romerolagus diazii	HandBOOK	Native			no data	no data	no data
Mexico	North America	Romerolagus diazii	RABBiT&HAREs&PIKAS	Native			no data	no data	no data
United States of America	North America	Sylvilagus aquaticus	HandBOOK	Native		Decreasing	LC	Decreasing	Swamp rabbit
United States of America	North America	Sylvilagus aquaticus	RABBiT&HAREs&PIKAS	Native		Decreasing	LC	Decreasing	Swamp rabbit
Mexico	North America	Sylvilagus audubonii	HandBOOK	Native		Decreasing	LC	Decreasing	Desert cottontail
United States of America	North America	Sylvilagus audubonii	HandBOOK	Native		Decreasing	LC	Decreasing	Desert cottontail
Mexico	North America	Sylvilagus audubonii	RABBiT&HAREs&PIKAS	Native		Decreasing	LC	Decreasing	Desert cottontail
United States of America	North America	Sylvilagus audubonii	RABBiT&HAREs&PIKAS	Native		Decreasing	LC	Decreasing	Desert cottontail
United States of America	North America	Sylvilagus bachmani	HandBOOK	Native			LC	Stable	Brush rabbit
Mexico	North America	Sylvilagus bachmani	RABBiT&HAREs&PIKAS	Native			LC	Stable	Brush rabbit
United States of America	North America	Sylvilagus bachmani	RABBiT&HAREs&PIKAS	Native			LC	Stable	Brush rabbit
Mexico	North America	Sylvilagus brasiliensis	HandBOOK	Native	VU-EN-CR	Decreasing	EN	Decreasing	Tapeti
Mexico	North America	Sylvilagus brasiliensis	RABBiT&HAREs&PIKAS	Native	VU-EN-CR	Decreasing	EN	Decreasing	Tapeti
United States of America	North America	Sylvilagus cognatus	HandBOOK	Native	VU-EN-CR		EN	Unknown	Manzano mountain cottontail
Mexico	North America	Sylvilagus cunicularius	HandBOOK	Native		Decreasing	LC	Decreasing	Mexican cottontail
Mexico	North America	Sylvilagus cunicularius	RABBiT&HAREs&PIKAS	Native		Decreasing	LC	Decreasing	Mexican cottontail
Uruguay	South America	Sylvilagus floridanus	GBIF_UICN_ETC	Native			LC	Unknown	Eastern cottontail
Canada	North America	Sylvilagus floridanus	GBIF_UICN_ETC	Native			LC	Unknown	Eastern cottontail
Mexico	North America	Sylvilagus floridanus	HandBOOK	Native			LC	Unknown	Eastern cottontail
Canada	North America	Sylvilagus floridanus	HandBOOK	Native			LC	Unknown	Eastern cottontail
United States of America	North America	Sylvilagus floridanus	HandBOOK	Native			LC	Unknown	Eastern cottontail
Mexico	North America	Sylvilagus floridanus	RABBiT&HAREs&PIKAS	Native			LC	Unknown	Eastern cottontail
United States of America	North America	Sylvilagus floridanus	RABBiT&HAREs&PIKAS	Native			LC	Unknown	Eastern cottontail
Mexico	North America	Sylvilagus gabbi	HandBOOK	Native			LC	Unknown	Gabb's cottontail
Mexico	North America	Sylvilagus graysoni	HandBOOK	Native	VU-EN-CR	Decreasing	EN	Decreasing	Tres Marias cottontail
Mexico	North America	Sylvilagus graysoni	RABBiT&HAREs&PIKAS	Native	VU-EN-CR	Decreasing	EN	Decreasing	Tres Marias cottontail
Mexico	North America	Sylvilagus insonus	HandBOOK	Native			DD	Unknown	Oniltemi cottontail
Mexico	North America	Sylvilagus insonus	RABBiT&HAREs&PIKAS	Native			DD	Unknown	Oniltemi cottontail
Mexico	North America	Sylvilagus mansuetus	GBIF_UICN_ETC	Native	VU-EN-CR	Decreasing	CR	Decreasing	San José Brush rabbit
Mexico	North America	Sylvilagus mansuetus	HandBOOK	Native	VU-EN-CR	Decreasing	CR	Decreasing	San José Brush rabbit
Mexico	North America	Sylvilagus mansuetus	RABBiT&HAREs&PIKAS	Native	VU-EN-CR	Decreasing	CR	Decreasing	San José Brush rabbit
Canada	North America	Sylvilagus nuttallii	GBIF_UICN_ETC	Native		Decreasing	LC	Decreasing	Mountain cottontail
Canada	North America	Sylvilagus nuttallii	HandBOOK	Native		Decreasing	LC	Decreasing	Mountain cottontail
United States of America	North America	Sylvilagus nuttallii	HandBOOK	Native		Decreasing	LC	Decreasing	Mountain cottontail
United States of America	North America	Sylvilagus nuttallii	RABBiT&HAREs&PIKAS	Native		Decreasing	LC	Decreasing	Mountain cottontail
United States of America	North America	Sylvilagus obscurus	HandBOOK	Native		Decreasing	NT	Decreasing	Appalachian cottontail
United States of America	North America	Sylvilagus palustris	HandBOOK	Native			LC	Unknown	Marsh rabbit
United States of America	North America	Sylvilagus palustris	RABBiT&HAREs&PIKAS	Native			LC	Unknown	Marsh rabbit
Mexico	North America	Sylvilagus robustus	HandBOOK	Native	VU-EN-CR	Decreasing	VU	Decreasing	Davis mountains cottontail
United States of America	North America	Sylvilagus robustus	HandBOOK	Native	VU-EN-CR	Decreasing	VU	Decreasing	Davis mountains cottontail
United States of America	North America	Sylvilagus transitionalis	HandBOOK	Native	VU-EN-CR	Decreasing	VU	Decreasing	New England cottontail
United States of America	North America	Sylvilagus transitionalis	RABBiT&HAREs&PIKAS	Native	VU-EN-CR	Decreasing	VU	Decreasing	New England cottontail
Italy	Europa	Oryctolagus cuniculus (I)	Other	Invasive					European rabbit
Italy	Europa	Sylvilagus floridanus	Other	Invasive					Eastern cottontail

## Sheet: Table_SI_4_Lagomorph_bySp
N	ALL sp	TrendUICN	StatusUICN	Common name	Basionyms //
1	Brachylagus idahoensis	LC	Unknown	Pygmy rabbit	Lepus/Microlagus/Sylvilagus idahoensis
2	Bunolagus monticularis	CR	Decreasing	Riverine rabbit	Lepus monticularis
3	Lepus alleni	LC	Unknown	Antelope jackrabbit	Lepus/Hypolagus giganteus
4	Lepus americanus	LC	Stable	Snowshoe hare	Lepus bishop = Lepus cascadensis = Lepus columbiensis = Lepus dalli = Lepus hudsonius = Lepus macfarlani = Lepus nanus = Lepus niediecki = Lepus oregonus = Lepus pallidus = Lepus phaeonotus = Lepus pinetus = Lepus pinetus = Lepus seclusus subsp. seclusus = Lepus setzeri = Lepus struthopus = Lepus tahoensis = Lepus wardi
5	Lepus arcticus	LC	Unknown	Artic hare
6	Lepus brachyurus	LC	Stable	Japanese hare	Lepus angustidens = Lepus etigo = Lepus lyoni = Lepus okiensis
7	Lepus californicus	LC	Decreasing	Black-tailed jackrabbit
8	Lepus callotis	VU	Decreasing	White-sided jackrabbit
9	Lepus capensis	LC	Decreasing	Cape hare
10	Lepus castroviejoi	VU	Decreasing	Broom hare
11	Lepus comus	LC	Decreasing	Yunnan hare
12	Lepus coreanus	LC	Decreasing	Korean hare
13	Lepus corsicanus	VU	Decreasing	Corsican hare
14	Lepus europaeus	LC	Decreasing	European hare	Lepus capensis subsp europaeus = Lepus cyanotis = Lepus hispanicus = Lepus hybridus = Lepus karpathorum = Lepus meridionalis = Lepus occidentalis = Lepus parnassius = Lepus pyrenaicus = Lepus tesquorum = Lepus transsylvanicus
15	Lepus flavigularis	EN	Decreasing	Tehuantepec jackrabbit
16	Lepus granatensis	LC	Stable	Iberian hare
17	Lepus hainanus	EN	Decreasing	Hainan hare
18	Lepus insularis	VU	Stable	Black jackrabbit	Lepus californicus subsp insularis
19	Lepus mandshuricus	LC	Unknown	Manchurian hare	Lepus melainus
	Lepus melainus				synonym of Lepus mandshuricus
20	Lepus microtis				synonym of Lepus victoriae
21	Lepus oiostolus	LC	Unknown	Woolly hare	Lepus grahami = Lepus kozlovi = Lepus sechuenensis
22	Lepus othus	LC	Unknown	Alaskan hare
23	Lepus saxatilis	LC	Decreasing	Cape scrub hare	Lepus crawshayi = Lepus whytei
24	Lepus sinensis	LC	Unknown	Chinese hare
25	Lepus tibetanus	LC	Unknown	Desert hare
26	Lepus timidus	LC	Stable	Mountain hare	Lepus hibernicus, Lepus lutescens, Lepus othus subsp tschuktschorum = Lepus timidus subsp. tschuktschorum = Lepus variabilis
27	Lepus tolai	LC	Unknown	Tolai hare
28	Lepus townsendii	LC	Decreasing	White-tailed jackrabbit
29	Lepus victoriae	LC	Stable	African savanna hare	Lepus crawshayi = Lepus microtis = Lepus microtis subsp. angolensis = Lepus microtis subsp. microtis = Lepus microtis subsp. senegalensis = Lepus microtis subsp. whytei
30	Lepus yarkandensis	NT	Decreasing	Yarkand hare
31	Ochotona alpina	LC	Stable	Alpine pika	Lepus alpinus
32	Ochotona argentata	EN	Decreasing	Silver pika	Ochotona helanshanensis = Ochotona pallasi subsp. helanshanensis
33	Ochotona cansus	LC	Unknown	Gansu pika
34	Ochotona collaris	LC	Unknown	Collared pika	Basionym: Lagomys collaris
35	Ochotona coreana	DD	Unknown	Korean pika	Ochotona hyperborea subsp. coreana
36	Ochotona cursor				??
37	Ochotona curzoniae	LC	Decreasing	Plateau pika	Lagomys curzoniae = Lagomys melanostoma = Ochotona melanostoma
38	Ochotona dauurica	LC	Unknown	Daurian pika	Basionym: Lepus dauuricus
39	Ochotona erythrotis	LC	Unknown	Chinese red pika	Basionym: Lagomys erythrotis
40	Ochotona forresti	LC	Unknown	Forrest's pika
41	Ochotona gaeligongensis	no data	no data	no data	Ochotona gaoligongensis = Ochotona nigritia
42	Ochotona gloveri	LC	Unknown	Glover's pika
43	Ochotona himalayana	LC/SD	Stable	Royle's pika
44	Ochotona hoffmanni	EN	Unknown	Hoffmann's pika	Ochotona alpina subsp. hoffmani = Ochotona alpina subsp. nova
45	Ochotona hyperborea	LC	Stable	Northern pika	Basionym: Lepus hyperboreus
46	Ochotona iliensis	EN	Decreasing	Ili pika
47	Ochotona koslowi	EN	Decreasing	Kozlov's pika
48	Ochotona ladacensis	LC	Unknown	Ladak pika	Ochotona macrotis subsp. auritus
49	Ochotona macrotis	LC	Unknown	Large-eared pika	Basionym: Lagomys macrotis
50	Ochotona mantchurica	LC	Unknown	Manchurian pika	Ochotona scorodumovi
	Ochotona muliensis				Synonym of Ochotona gloveri subsp. muliensis
51	Ochotona nubrica	LC	Unknown	Nubra pika
52	Ochotona opaca	LC	Stable	Kazakh pika
53	Ochotona pallasi	LC	Stable	Pallas's pika	Basionym: Ogotoma pallasi
54	Ochotona princeps	LC	Decreasing	American pika	Basionym: Lepus princeps
55	Ochotona pusilla	LC	Decreasing	Steppe pika	Basionym: Lepus pusilla
56	Ochotona roylii	no data	no data	no data	Basionym: Lagomys roylii
57	Ochotona rufescens	LC	Stable	Afghan pika
58	Ochotona rutila	LC	Stable	Turkestan red pika	Basionym: Lagomys rutilus
59	Ochotona syrinx	LC	Unknown	Qinling pika
60	Ochotona thibetana	LC	Unknown	Moupin pika	Basionym: Lagomys thibetanus
61	Ochotona thomasi	LC	Unknown	Thomas's pika	Ochotona ciliana
62	Ochotona turuchanensis	LC	Unknown	Turuchan pika
63	Oryctolagus cuniculus	EN	Decreasing	European rabbit	Basionym: Lepus cuniculus; = Oryctogalus fodiens = Oryctolagus cnossius
64	Pentalagus furnessi	EN	Decreasing	Amami rabbit	Basionym: Caprolagus furnessi
65	Pronolagus crassicaudatus	LC	Decreasing	Natal red rock hare	Basionym: Lepus crassicaudatus; Pronolagus kariegae = Pronolagus lebombo = Pronolagus lebomboensis = Pronolagus ruddi
66	Pronolagus randensis	LC	Decreasing	Jameson's red rock hare	Pronolagus capricornis = Pronolagus caucinus = Pronolagus ekmani = Pronolagus kaokoensis = Pronolagus koboensis = Pronolagus maka-pani = Pronolagus powelli = Pronolagus waterbergensis = Pronolagus whitei
67	Pronolagus rupestris	LC	Unknown	Smith's red rock hare	Basionym: Lepus rupestris; Pronolagus curryi = Pronolagus fitzsimonsi = Pronolagus melanurus = Pronolagus mülleri = Pronolagus nyikae = Pronolagus vallicola
68	Pronolagus saundersiae	LC	Unknown	Hewitt's red rock hare	Pronolagus crassicaudatus subsp. saundersiae = Pronolagus rupestris subsp. Saundersiae =Pronolagus australis = Pronolagus barretti = Pronolagus bowkeri
69	Romerolagus diazii	no data	no data	no data	Basionym: Lepus diazi
70	Sylvilagus aquaticus	LC	Decreasing	Swamp rabbit	Basionym: Lepus aquaticus; Limnolagus aquaticus
71	Sylvilagus audubonii	LC	Decreasing	Desert cottontail	Basionym: Lepus audubonii
72	Sylvilagus bachmani	LC	Stable	Brush rabbit	Basionym: Lepus bachmani
73	Sylvilagus brasiliensis	EN	Decreasing	Tapeti	Basionym: Lepus brasiliensis; Lepus defilippi
74	Sylvilagus cognatus	EN	Unknown	Manzano mountain cottontail
75	Sylvilagus cunicularius	LC	Decreasing	Mexican cottontail	Basionym: Lepus cunicularius
76	Sylvilagus floridanus	LC	Unknown	Eastern cottontail	Basionym: Lepus floridanus; Lepus nuttalli subsp. mallurus = Lepus orizabae = Lepus russatus = Lepus sylvaticus
77	Sylvilagus gabbi	LC	Unknown	Gabb's cottontail	Basionym: Lepus brasiliensis subsp. gabbi
78	Sylvilagus graysoni	EN	Decreasing	Tres Marias cottontail	Basionym: Lepus graysoni
79	Sylvilagus insonus	DD	Unknown	Oniltemi cottontail	Basionym: Lepus insonus
80	Sylvilagus mansuetus	CR	Decreasing	San José Brush rabbit
81	Sylvilagus nuttallii	LC	Decreasing	Mountain cottontail	Basionym: Lepus nuttallii
82	Sylvilagus obscurus	NT	Decreasing	Appalachian cottontail
83	Sylvilagus palustris	LC	Unknown	Marsh rabbit	Basionym: Lepus palustris
84	Sylvilagus robustus	VU	Decreasing	Davis mountains cottontail	Basionym: Lepus pinetis subsp. Robustus; Sylvilagus floridanus subsp. Robustus
85	Sylvilagus transitionalis	VU	Decreasing	New England cottontail	Basionym: Lepus transitionalis; Lepus sylvaticus subsp. Transitionalis
